# Supplementary material for: Inducible plasmid copy number control for synthetic biology in commonly used E. coli strains
Source: Nat Commun. 2022 Nov 5;13:6691. doi: 10.1038/s41467-022-34390-7 (PMC9637173; doi:10.1038/s41467-022-34390-7)
Supplement: Supplementary file 4 — Source Data [file 41467_2022_34390_MOESM4_ESM.xlsx]

## Sheet: Fig1 - fPCN and POC
pTHSSe_42-49 in NEBStable - qPCR
Conditions	Replicate 1	Replicate 2	Replicate 3	Mean	StdDev
pTHSSe_42	2.05768	3.32507	3.62812	3.00362	0.833108
pTHSSe_43	2.45461	2.17924	2.65063	2.42816	0.236809
pTHSSe_44	5.31614	4.74367	2.39583	4.15188	1.54748
pTHSSe_45	7.71379	6.36177	5.52714	6.53424	1.10348
pTHSSe_46	16.9597	14.1531	8.26586	13.1262	4.43695
pTHSSe_47	24.3972	21.5165	20.9116	22.2751	1.86253
pTHSSe_48	40.8182	30.6677	38.789	36.7583	5.37133
pTHSSe_49	48.4162	83.0865	54.3456	61.9494	18.5438
pTHSSe_42-49 in NEBStable - Flow Cytometry
Conditions	Replicate 1	Replicate 2	Replicate 3	Mean	StdDev
NonFP	151	150	149	150	0.816497
pTHSSe_42	3300	3166	3246	3237.33	55.0475
pTHSSe_43	4961	4638	4627	4742	154.921
pTHSSe_44	7515	7513	7543	7523.67	13.6951
pTHSSe_45	12838	13186	13479.5	13167.8	262.206
pTHSSe_46	19037	19106.5	18750	18964.5	154.305
pTHSSe_47	30340	31236.5	31531.5	31036	506.668
pTHSSe_48	56943	57778	54441.5	56387.5	1417.63
pTHSSe_49	86898.5	86531.5	85326.5	86252.2	671.474
Proof of Concept in NEBStable - Flow Cytometry
Conditions	Replicate 1	Replicate 2	Replicate 3	Mean	StdDev
NonFP	139	142	142	141	1.41421
0_uM_Cuma	16187	15698.5	17726	16537.2	863.964
0.1_uM_Cuma	18568.5	18553	19462.5	18861.3	425.136
0.2_uM_Cuma	20712	19513.5	21404.5	20543.3	781.156
0.4_uM_Cuma	29041	29052.5	29340	29144.5	138.319
0.8_uM_Cuma	55638	49636.5	53849.5	53041.3	2515.86
1.6_uM_Cuma	102736	89683.5	98996.5	97138.5	5488.04
2.4_uM_Cuma	134610	117113	129729	127151	7372.28
4.0_uM_Cuma	132372	120391	131974	128246	5556.46

## Sheet: Fig2 - Making TULIP
TULIP in NEBStable - qPCR
Conditions	Replicate 1	Replicate 2	Replicate 3	Mean	StdDev
0.4_uM_Cuma	2.14325	3.44286	2.9606	2.8489	0.656963
0.8_uM_Cuma	6.26682	5.2443	5.85494	5.78868	0.51447
1.2_uM_Cuma	20.0422	17.3773	15.1227	17.5141	2.46258
1.6_uM_Cuma	23.6032	18.5532	20.967	21.0411	2.52583
2.0_uM_Cuma	28.8829	27.2772	27.8578	28.006	0.813079
2.4_uM_Cuma	34.1281	28.4187	27.3233	29.9567	3.65383
3.0_uM_Cuma	36.0857	37.4635	34.5359	36.0284	1.46465
4.0_uM_Cuma	34.6163	37.3575	46.0314	39.3351	5.95899
5.0_uM_Cuma	57.342	43.8336	51.5324	50.9026	6.77618
TULIP in NEBStable - Flow Cytometry
Conditions	Replicate 1	Replicate 2	Replicate 3	Mean	StdDev
NonFP	151	150	149	150	0.816497
0.4_uM_Cuma	4726.5	5366.5	5417.5	5170.17	314.41
0.8_uM_Cuma	13210.5	15580	14249	14346.5	969.798
1.2_uM_Cuma	28199	29590.5	27143	28310.8	1002.31
1.6_uM_Cuma	40421	30929	38481	36610.3	4094.64
2.0_uM_Cuma	52332	50277.5	47993	50200.8	1772.22
2.4_uM_Cuma	61078	59270	57158.5	59168.8	1601.73
3.0_uM_Cuma	66704	68342.5	65042.5	66696.3	1347.23
4.0_uM_Cuma	74418	79651.5	78428.5	77499.3	2235.31
5.0_uM_Cuma	82723	81132.5	81502.5	81786	679.56
TULIP in NEBStable - Platereader sfGFP Production Rate
Conditions	Replicate 1	Replicate 2	Replicate 3	Mean	StdDev
NonFP	500	852.459	276.243	542.901	237.187
0.4_uM_Cuma	9158.62	6852.17	8577.32	8196.04	979.441
0.8_uM_Cuma	30848.1	32044.8	26713.2	29868.7	2284.14
1.2_uM_Cuma	66793.1	65295.1	61178.6	64422.3	2373.76
1.6_uM_Cuma	107529	103949	112116	107865	3342.57
2.0_uM_Cuma	92879.4	116101	109246	106076	9741.69
2.4_uM_Cuma	118114	163057	134192	138454	18593.5
3.0_uM_Cuma	166114	164878	163407	164800	1106.71
4.0_uM_Cuma	159562	162724	155435	159240	2984.57
5.0_uM_Cuma	151706	157111	167262	158693	6448.38
TULIP in NEBStable - Platereader Specific Growth Rate
Conditions	Replicate 1	Replicate 2	Replicate 3	Mean	StdDev
NonFP	1.07187	0.952809	1.18767	1.07078	0.0958865
0.4_uM_Cuma	1.03123	1.16153	1.13063	1.10779	0.0555902
0.8_uM_Cuma	1.04407	1.10093	1.0969	1.08063	0.0259079
1.2_uM_Cuma	1.12213	1.1549	1.15218	1.14307	0.0148503
1.6_uM_Cuma	1.16384	1.16886	1.1187	1.15047	0.022558
2.0_uM_Cuma	1.08585	1.0977	1.17921	1.12092	0.0415026
2.4_uM_Cuma	1.02165	1.16903	1.11189	1.10086	0.0606697
3.0_uM_Cuma	1.12247	1.09388	1.13218	1.11617	0.0162568
4.0_uM_Cuma	1.19077	1.1591	1.16314	1.171	0.0140723
5.0_uM_Cuma	1.14109	1.13333	1.1804	1.1516	0.0206054

## Sheet: Fig3 - TULIP in Strains
TULIP in DH10B - qPCR								TULIP in NEBExpress - qPCR								TULIP in BW25113 - qPCR								TULIP in MG1655 - qPCR
Conditions	Replicate 1	Replicate 2	Replicate 3	Mean	StdDev			Conditions	Replicate 1	Replicate 2	Replicate 3	Mean	StdDev			Conditions	Replicate 1	Replicate 2	Replicate 3	Mean	StdDev			Conditions	Replicate 1	Replicate 2	Replicate 3	Mean	StdDev
0.4_uM_Cuma	1.58498	1.76937	1.90419	1.75285	0.160244			0.4_uM_Cuma	28.901	31.8724	25.1246	28.6327	3.38189			0.4_uM_Cuma	3.15999	2.07853	2.02694	2.42182	0.639793			0.4_uM_Cuma	11.3474	17.2181	10.9887	13.1847	3.49755
0.8_uM_Cuma	5.04568	5.25673	4.53528	4.9459	0.370931			0.8_uM_Cuma	82.8553	61.0491	67.874	70.5928	11.1545			0.8_uM_Cuma	16.723	14.9984	18.5758	16.7657	1.78907			0.8_uM_Cuma	32.5522	28.1025	53.4634	38.0394	13.5416
1.2_uM_Cuma	7.92143	6.20835	7.98036	7.37004	1.00649			1.2_uM_Cuma	77.8097	117.611	85.5863	93.6691	21.096			1.2_uM_Cuma	42.9913	22.5115	43.715	36.4059	12.0384			1.2_uM_Cuma	74.921	49.902	96.3061	73.7097	23.2258
1.6_uM_Cuma	8.94752	11.3525	15.8148	12.0383	3.48462			1.6_uM_Cuma	91.3465	75.1284	91.3139	85.9296	9.35411			1.6_uM_Cuma	50.7006	47.3359	49.8287	49.2884	1.74619			1.6_uM_Cuma	81.9068	87.5613	135.537	101.668	29.467
2.0_uM_Cuma	12.7879	16.9276	22.1129	17.2761	4.67225			2.0_uM_Cuma	84.5617	102.147	65.9784	84.2289	18.0864			2.0_uM_Cuma	58.6155	95.6961	50.8746	68.3954	23.9578			2.0_uM_Cuma	84.0205	112.602	86.7339	94.452	15.7765
2.4_uM_Cuma	17.062	11.831	23.593	17.4953	5.89297			2.4_uM_Cuma	51.1657	74.4206	86.4284	70.6716	17.9278			2.4_uM_Cuma	75.1664	63.6103	66.7322	68.5029	5.97811			2.4_uM_Cuma	147.057	113.583	116.161	125.601	18.6266
3.0_uM_Cuma	36.5902	29.5175	24.1243	30.0773	6.25178			3.0_uM_Cuma	99.8772	75.6419	68.4068	81.3086	16.4828			3.0_uM_Cuma	94.6974	74.446	71.2237	80.1224	12.7248			3.0_uM_Cuma	161.42	145.259	105.592	137.424	28.7273
4.0_uM_Cuma	32.7714	36.1709	41.8543	36.9322	4.58908			4.0_uM_Cuma	86.6883	97.2976	83.2485	89.0781	7.32309			4.0_uM_Cuma	108.732	79.9831	93.2886	94.0013	14.3878			4.0_uM_Cuma	141.936	156.21	179.002	159.049	18.6955
5.0_uM_Cuma	53.0366	29.6601	30.8773	37.858	13.1591			5.0_uM_Cuma	86.5179	64.8789	94.9172	82.1047	15.4978			5.0_uM_Cuma	102.108	101.848	102.375	102.11	0.263372			5.0_uM_Cuma	189.987	151.407	209.235	183.543	29.4475
TULIP in DH10B - Flow Cytometry								TULIP in NEBExpress - Flow Cytometry								TULIP in BW25113 - Flow Cytometry								TULIP in MG1655 - Flow Cytometry
Conditions	Replicate 1	Replicate 2	Replicate 3	Mean	StdDev			Conditions	Replicate 1	Replicate 2	Replicate 3	Mean	StdDev			Conditions	Replicate 1	Replicate 2	Replicate 3	Mean	StdDev			Conditions	Replicate 1	Replicate 2	Replicate 3	Mean	StdDev
NonFP	144	147	145	145.333	1.24722			NonFP	150	147	146	147.667	1.69967			NonFP	157	157	148.5	154.167	4.00694			NonFP	148	149	149	148.667	0.471405
0.4_uM_Cuma	4415.5	4410	5151.5	4659	348.257			0.4_uM_Cuma	11415	11202	11149	11255.3	114.956			0.4_uM_Cuma	3672	3454	3171	3432.33	205.105			0.4_uM_Cuma	11060.5	9743	12359.5	11054.3	1068.19
0.8_uM_Cuma	14725.5	17536.5	14994	15752	1266.58			0.8_uM_Cuma	36067	33602.5	32782	34150.5	1395.95			0.8_uM_Cuma	12933.5	12203.5	12101.5	12412.8	370.514			0.8_uM_Cuma	34855.5	33261.5	42372.5	36829.8	3972.91
1.2_uM_Cuma	26042	28052.5	25873.5	26656	989.868			1.2_uM_Cuma	44799.5	42671.5	42230	43233.7	1121.79			1.2_uM_Cuma	23801.5	21411	17887	21033.2	2429.32			1.2_uM_Cuma	58922	57116	60441	58826.3	1359.11
1.6_uM_Cuma	34699.5	45652	45074	41808.5	5032.36			1.6_uM_Cuma	50465	46766	44223.5	47151.5	2562.62			1.6_uM_Cuma	33998	31929.5	31392.5	32440	1123.27			1.6_uM_Cuma	74476.5	66869.5	74422.5	71922.8	3573.31
2.0_uM_Cuma	45165	54360	58439	52654.7	5551.63			2.0_uM_Cuma	50520.5	50117	50252.5	50296.7	167.663			2.0_uM_Cuma	43081	42941	36597	40873	3024.13			2.0_uM_Cuma	93005.5	81009.5	88452.5	87489.2	4944.49
2.4_uM_Cuma	61504.5	53489	58770.5	57921.3	3326.95			2.4_uM_Cuma	49778	49103	48183.5	49021.5	653.498			2.4_uM_Cuma	45362	48968	49279.5	47869.8	1777.86			2.4_uM_Cuma	101672	103314	102014	102333	706.966
3.0_uM_Cuma	79160	84887	70521.5	78189.5	5904.7			3.0_uM_Cuma	53586.5	49523.5	50864	51324.7	1690.39			3.0_uM_Cuma	54897.5	53890.5	54727	54505	440.057			3.0_uM_Cuma	104019	112864	113825	110236	4413.55
4.0_uM_Cuma	88765.5	88543	83467.5	86925.3	2446.74			4.0_uM_Cuma	52848.5	51808.5	48480	51045.7	1863.22			4.0_uM_Cuma	59912.5	58658	60841	59803.8	894.512			4.0_uM_Cuma	119416	115126	118873	117805	1907.17
5.0_uM_Cuma	92775	88667	84918	88786.7	3208.72			5.0_uM_Cuma	51474	50814.5	50296	50861.5	482.063			5.0_uM_Cuma	58871.5	60524.5	60536	59977.3	781.956			5.0_uM_Cuma	116000	115982	106684	112889	4387.37
TULIP in DH10B - Platereader sfGFP Production Rate								TULIP in NEBExpress - Platereader sfGFP Production Rate								TULIP in BW25113 - Platereader sfGFP Production Rate								TULIP in MG1655 - Platereader sfGFP Production Rate
Conditions	Replicate 1	Replicate 2	Replicate 3	Mean	StdDev			Conditions	Replicate 1	Replicate 2	Replicate 3	Mean	StdDev			Conditions	Replicate 1	Replicate 2	Replicate 3	Mean	StdDev			Conditions	Replicate 1	Replicate 2	Replicate 3	Mean	StdDev
NonFP	497.897	1000.93	1432.38	977.066	381.872			NonFP	1623.34	1256.55	1377.33	1419.07	152.623			NonFP	1508.21	654.428	1025.6	1062.75	349.541			NonFP	992.913	878.62	1032.16	967.898	65.1306
0.4_uM_Cuma	4794.49	3367.01	4448.43	4203.31	607.995			0.4_uM_Cuma	13026.1	13197.4	13012.4	13078.6	84.1548			0.4_uM_Cuma	3458.89	3078.37	4349.97	3629.07	532.894			0.4_uM_Cuma	10151.7	18788.3	12021.8	13653.9	3709.95
0.8_uM_Cuma	13418.2	8963.35	15387.6	12589.7	2687.32			0.8_uM_Cuma	43715	50967.8	43776.2	46153	3404.69			0.8_uM_Cuma	15226.2	28905.5	10169.3	18100.3	7914.4			0.8_uM_Cuma	35525.9	50783.3	33705.7	40005	7657.56
1.2_uM_Cuma	29098.2	20581.9	33506.6	27728.9	5364.58			1.2_uM_Cuma	68116	70351.7	67220.6	68562.8	1316.72			1.2_uM_Cuma	20529.2	30125.7	31132.3	27262.4	4778.81			1.2_uM_Cuma	74348.8	55081.9	71879.8	67103.5	8560.12
1.6_uM_Cuma	42601.4	26407.4	43020.1	37343	7734.49			1.6_uM_Cuma	65479.4	57315.2	63071.6	61955.4	3425.21			1.6_uM_Cuma	37161.6	51252.8	46769.6	45061.3	5878.14			1.6_uM_Cuma	52202.6	78101.9	80993.3	70432.6	12944.5
2.0_uM_Cuma	31127.9	49162.1	55280.9	45190.3	10252.6			2.0_uM_Cuma	70542.6	89184.6	74619.7	78115.6	8001.96			2.0_uM_Cuma	43754	50211.7	53985.6	49317.1	4224.65			2.0_uM_Cuma	80213.4	88157.6	107941	92104	11658.7
2.4_uM_Cuma	40604.6	57327.5	67583	55171.7	11118.9			2.4_uM_Cuma	64574.2	54252.3	78242.9	65689.8	9825.83			2.4_uM_Cuma	61036	52231.6	63910.8	59059.5	4968.62			2.4_uM_Cuma	105835	88488.7	104489	99604.2	7879.11
3.0_uM_Cuma	41512.8	87601.7	90417.7	73177.4	22419.7			3.0_uM_Cuma	76470.8	53657.9	89199.5	73109.4	14703.2			3.0_uM_Cuma	64606.8	59468.1	74214.4	66096.4	6111.61			3.0_uM_Cuma	140730	110514	140633	130626	17417.5
4.0_uM_Cuma	98614.2	86840.5	114377	99943.9	11281			4.0_uM_Cuma	73732.8	74493	80503.2	76243	3028.36			4.0_uM_Cuma	66135.4	56594.4	80067.1	67598.9	9638.42			4.0_uM_Cuma	102419	130380	138101	123634	15328.7
5.0_uM_Cuma	126557	132215	106303	121692	11123.6			5.0_uM_Cuma	82851.2	99780.8	82117.2	88249.8	8159.19			5.0_uM_Cuma	65859.2	58530.2	90155.5	71514.9	13516.2			5.0_uM_Cuma	86999.1	166836	145746	133194	33780.1
TULIP in DH10B - Platereader Specific Growth Rate								TULIP in NEBExpress - Platereader Specific Growth Rate								TULIP in BW25113 - Platereader Specific Growth Rate								TULIP in MG1655 - Platereader Specific Growth Rate
Conditions	Replicate 1	Replicate 2	Replicate 3	Mean	StdDev			Conditions	Replicate 1	Replicate 2	Replicate 3	Mean	StdDev			Conditions	Replicate 1	Replicate 2	Replicate 3	Mean	StdDev			Conditions	Replicate 1	Replicate 2	Replicate 3	Mean	StdDev
NonFP	1.07867	0.952963	1.11703	1.04955	0.0700734			NonFP	0.774187	0.666761	0.708987	0.716645	0.0441894			NonFP	1.0823	0.736968	0.765982	0.86175	0.156402			NonFP	0.892642	0.983203	0.994027	0.956624	0.0454577
0.4_uM_Cuma	0.636526	1.04236	1.00529	0.894725	0.1832			0.4_uM_Cuma	0.724115	0.720718	0.736651	0.727161	0.00685174			0.4_uM_Cuma	0.950048	0.749032	0.956031	0.885037	0.0962012			0.4_uM_Cuma	1.01603	1.0116	1.08577	1.0378	0.033964
0.8_uM_Cuma	1.02869	0.774712	0.802048	0.868482	0.113829			0.8_uM_Cuma	0.70546	0.780363	0.746531	0.744118	0.0306266			0.8_uM_Cuma	0.968185	0.812192	0.766516	0.848964	0.0863397			0.8_uM_Cuma	0.819075	0.983953	1.02907	0.944031	0.0902567
1.2_uM_Cuma	1.03535	0.959812	1.00741	1.00086	0.0311831			1.2_uM_Cuma	0.747438	0.716278	0.732607	0.732108	0.0127257			1.2_uM_Cuma	0.618486	0.937539	0.986289	0.847438	0.163112			1.2_uM_Cuma	1.16343	0.852811	1.11227	1.04284	0.135981
1.6_uM_Cuma	0.970626	0.914501	1.1773	1.02081	0.113003			1.6_uM_Cuma	0.6725	0.602706	0.656887	0.644031	0.0299085			1.6_uM_Cuma	0.694378	0.914778	0.747441	0.785532	0.0939229			1.6_uM_Cuma	0.695331	0.863199	0.965738	0.841422	0.111462
2.0_uM_Cuma	0.817849	1.05371	1.16971	1.01376	0.146398			2.0_uM_Cuma	0.653248	0.718005	0.662287	0.677847	0.0286353			2.0_uM_Cuma	0.794352	0.802991	0.792513	0.796619	0.00456809			2.0_uM_Cuma	0.867196	1.02176	0.875277	0.92141	0.0710328
2.4_uM_Cuma	0.895553	0.983964	1.12304	1.00085	0.0936338			2.4_uM_Cuma	0.811409	0.508577	0.881953	0.73398	0.161965			2.4_uM_Cuma	0.838974	0.702377	0.762998	0.768117	0.055883			2.4_uM_Cuma	1.02798	0.921115	0.997763	0.982287	0.0449803
3.0_uM_Cuma	0.619046	0.916739	1.03809	0.857958	0.176051			3.0_uM_Cuma	0.954099	0.517782	1.04102	0.837633	0.228935			3.0_uM_Cuma	0.941872	0.780824	0.962508	0.895068	0.0812206			3.0_uM_Cuma	1.08636	0.994855	1.08636	1.05586	0.0431367
4.0_uM_Cuma	1.12925	0.768877	1.07805	0.992061	0.159193			4.0_uM_Cuma	0.661884	0.691883	0.91242	0.755396	0.111706			4.0_uM_Cuma	0.632333	0.563667	0.737708	0.644569	0.0715769			4.0_uM_Cuma	0.808878	0.924275	0.959102	0.897418	0.0642014
5.0_uM_Cuma	1.16185	1.04755	1.04097	1.08346	0.0554959			5.0_uM_Cuma	0.718096	0.762805	0.824393	0.768431	0.0435774			5.0_uM_Cuma	0.639334	0.564679	0.726367	0.64346	0.066073			5.0_uM_Cuma	0.729425	1.08636	1.01673	0.944173	0.154487

## Sheet: Fig4A - Turbidostat Data
DH10B TULIP - Dynamic PCN induction Experiment
Time (Hours)	OD600	GFP Signal	Specific Growth Rate (Mu)	OD600 Moving Average	GFP Moving Average	Specific Growth Rate Moving Average
0.00368333	0.237672	0.0340039	0.457773	0.261738	0.0333351	0.634327
0.0203639	0.256989	0.0347327	0.669319	0.264319	0.0332802	0.632896
0.0370417	0.270583	0.0329371	0.790485	0.26739	0.0332466	0.635219
0.0537278	0.274032	0.0348432	0.788958	0.26978	0.033195	0.62958
0.0704056	0.273922	0.0331768	0.748307	0.272683	0.0331368	0.630651
0.0870806	0.271571	0.0348222	0.685033	0.275805	0.0331245	0.632139
0.103758	0.287996	0.0331215	0.826946	0.279113	0.0330407	0.636528
0.120447	0.290201	0.033046	0.80848	0.281902	0.0329812	0.634401
0.137122	0.286734	0.032744	0.732001	0.28583	0.0329757	0.64471
0.1538	0.289592	0.0333384	0.725157	0.289771	0.0329602	0.654206
0.170478	0.300802	0.0333805	0.802832	0.293922	0.0329262	0.666793
0.187167	0.300064	0.0314193	0.755328	0.29794	0.0328568	0.675477
0.203847	0.311943	0.0339476	0.834032	0.301702	0.032853	0.680833
0.220536	0.309668	0.033016	0.770369	0.305814	0.0328031	0.689583
0.237217	0.309275	0.0317402	0.728045	0.309623	0.032693	0.694359
0.253892	0.289541	0.0313843	0.493839	0.313726	0.0326035	0.698776
0.270581	0.299329	0.0317482	0.568884	0.316615	0.032616	0.691627
0.287256	0.296305	0.0324247	0.509982	0.320055	0.0325338	0.689007
0.303933	0.319943	0.0330852	0.714743	0.323582	0.0325016	0.687218
0.320611	0.311839	0.0320676	0.602035	0.327517	0.0323447	0.688949
0.337292	0.313431	0.0320479	0.587212	0.331259	0.0322705	0.68742
0.353975	0.333099	0.0333235	0.740437	0.334932	0.0322307	0.68524
0.370656	0.328227	0.0314579	0.659207	0.339707	0.0321737	0.691492
0.387333	0.325698	0.0321796	0.603043	0.344174	0.032085	0.694955
0.404011	0.343384	0.0334348	0.731528	0.34797	0.0319851	0.692312
0.420692	0.346558	0.0324712	0.722554	0.351571	0.0319547	0.688442
0.437381	0.341795	0.0318774	0.644909	0.355019	0.0318912	0.682658
0.454067	0.351324	0.031825	0.695158	0.359244	0.0317982	0.682836
0.470747	0.348595	0.033168	0.637002	0.363316	0.0317857	0.681985
0.487436	0.354304	0.0313268	0.653885	0.368541	0.0317742	0.691154
0.504119	0.351935	0.0307036	0.601064	0.37316	0.0317088	0.694642
0.520806	0.380082	0.0320469	0.801838	0.378488	0.0316621	0.703049
0.537483	0.357263	0.033312	0.575998	0.382838	0.0316064	0.702106
0.554172	0.377232	0.0323755	0.710368	0.387888	0.0315717	0.706599
0.570847	0.379726	0.0322135	0.694618	0.393201	0.0315013	0.712383
0.587525	0.389612	0.0301147	0.73699	0.3978	0.0314009	0.711422
0.604203	0.400265	0.0308956	0.781062	0.402785	0.0313922	0.713393
0.620894	0.400407	0.0318519	0.743075	0.408023	0.0313596	0.717091
0.637572	0.429962	0.0310325	0.919568	0.413489	0.0312253	0.720275
0.654253	0.423623	0.0306786	0.829032	0.419077	0.0311356	0.723717
0.670931	0.414677	0.0303815	0.723545	0.424831	0.0310967	0.728413
0.687619	0.408078	0.0305074	0.639246	0.43102	0.0310219	0.734423
0.704294	0.415381	0.0320437	0.660493	0.437093	0.0309639	0.739745
0.720975	0.436422	0.0302265	0.775715	0.44309	0.0309128	0.74382
0.737656	0.431445	0.0313641	0.70252	0.450072	0.0308735	0.753327
0.754339	0.446295	0.0310389	0.768912	0.455837	0.0307999	0.756142
0.771017	0.437904	0.0297886	0.673528	0.46062	0.0307291	0.766486
0.787703	0.456129	0.0310223	0.762179	0.463131	0.030683	0.77235
0.804381	0.450447	0.0314129	0.686462	0.464821	0.030679	0.778739
0.821058	0.463343	0.031028	0.736822	0.465979	0.0307121	0.783715
0.837739	0.472821	0.0299369	0.760729	0.467349	0.0307022	0.787223
0.854417	0.471078	0.0303101	0.711613	0.468652	0.030692	0.791997
0.871094	0.477767	0.0311988	0.71833	0.468761	0.0306925	0.790888
0.887781	0.48282	0.0311994	0.713975	0.469371	0.0306894	0.792796
0.904458	0.507367	0.0294064	0.82705	0.471064	0.0306604	0.801935
0.921139	0.514199	0.0297793	0.825824	0.472344	0.0306747	0.808052
0.937822	0.514415	0.0307123	0.785791	0.474373	0.0306176	0.818549
0.954508	0.53701	0.0295793	0.875461	0.476603	0.0305663	0.829107
0.971194	0.530777	0.0314293	0.796665	0.479185	0.0305488	0.841385
0.987881	0.534201	0.0297926	0.776122	0.481798	0.0305574	0.852725
1.00457	0.561398	0.0295265	0.886291	0.484279	0.0305719	0.863005
1.02126	0.553043	0.0298384	0.886291	0.486679	0.0305417	0.871736
1.03794	0.500753	0.0311867	0.886291	0.489339	0.0305355	0.881682
1.05461	0.452574	0.0309922	0.886291	0.491872	0.0305026	0.890006
1.07129	0.430399	0.0320934	0.886291	0.493944	0.0304898	0.895084
1.08798	0.424351	0.0311086	0.886291	0.497159	0.0305036	0.906176
1.10466	0.441384	0.0305999	0.886291	0.500251	0.0304514	0.917044
1.12134	0.439497	0.0315434	0.886291	0.500566	0.0304676	0.928058
1.13801	0.433218	0.0310492	0.886291	0.498825	0.0305275	0.935302
1.15469	0.441927	0.0305846	0.886291	0.497134	0.0305554	0.942587
1.17138	0.465471	0.0295127	0.997697	0.49552	0.0305721	0.951206
1.18806	0.44647	0.030936	0.822779	0.494155	0.0306037	0.956837
1.20474	0.476255	0.030331	0.975384	0.492566	0.0305644	0.965094
1.22142	0.503325	0.0286887	1.09246	0.490724	0.0306525	0.974036
1.2381	0.508898	0.0308368	1.07087	0.487974	0.0307141	0.977556
1.25479	0.524707	0.031298	1.10911	0.486562	0.0307398	0.985849
1.27148	0.512313	0.0302233	0.981934	0.486385	0.0307435	0.989223
1.28817	0.528138	0.0301154	1.0241	0.488961	0.030736	0.997658
1.30484	0.530244	0.0312281	0.98484	0.492976	0.0306723	1.00809
1.32153	0.539326	0.0300396	0.986547	0.49673	0.0306292	1.01397
1.33821	0.535002	0.0295534	0.913067	0.500289	0.0306324	1.02013
1.35489	0.567509	0.0307256	1.04437	0.50485	0.0305897	1.0263
1.37156	0.570536	0.0296304	1.04437	0.507896	0.0305722	1.03246
1.38824	0.492269	0.0316868	1.04437	0.508447	0.0306253	1.03863
1.40492	0.455126	0.0312036	1.04437	0.506468	0.0307333	1.04108
1.42161	0.463483	0.0306165	1.04437	0.504821	0.0307247	1.04936
1.43829	0.465993	0.0312139	1.04437	0.502362	0.0307605	1.05256
1.45497	0.496075	0.0305256	1.04437	0.499703	0.0308525	1.05185
1.47164	0.483107	0.0302505	1.04437	0.497294	0.0308719	1.05187
1.48833	0.478938	0.0324371	1.04437	0.494689	0.0308263	1.0506
1.505	0.478898	0.0313737	0.991908	0.492932	0.0308567	1.05468
1.52169	0.510678	0.0306093	1.13506	0.490887	0.0308758	1.05705
1.53838	0.495453	0.0312983	0.987512	0.489926	0.0308484	1.06607
1.55506	0.529825	0.0307674	1.13936	0.488425	0.0309078	1.07151
1.57174	0.550854	0.0301823	1.19916	0.487479	0.0309186	1.07995
1.58841	0.53699	0.0298146	1.06273	0.485515	0.0309141	1.08245
1.60509	0.54814	0.0306956	1.07125	0.483532	0.0309877	1.08357
1.62178	0.576337	0.0302633	1.07125	0.484952	0.0309315	1.08745
1.63846	0.524586	0.0305233	1.07125	0.488078	0.0308895	1.09198
1.65513	0.458461	0.0321782	1.07125	0.490519	0.0309192	1.09231
1.67181	0.406096	0.0327522	1.07125	0.492986	0.0308855	1.09148
1.6885	0.397079	0.0306778	1.07125	0.494834	0.030878	1.09065
1.70518	0.402487	0.0314045	1.07125	0.495303	0.0309213	1.08983
1.72186	0.42354	0.0314511	1.07125	0.494576	0.0308979	1.089
1.73854	0.436641	0.0314164	1.07125	0.493544	0.0309095	1.08993
1.75522	0.446545	0.0299323	1.07125	0.492094	0.0309154	1.08608
1.7719	0.459609	0.0311342	1.1042	0.491075	0.0309466	1.08715
1.78858	0.466769	0.0306893	1.09536	0.489063	0.0309677	1.08316
1.80527	0.501424	0.0304055	1.25544	0.486742	0.0310244	1.07717
1.82196	0.494299	0.0318225	1.14974	0.485175	0.0310675	1.07584
1.83863	0.506616	0.0298772	1.16609	0.483611	0.0311061	1.07479
1.85531	0.508595	0.0305882	1.11948	0.481597	0.0311475	1.0749
1.87199	0.511034	0.0318406	1.07786	0.48169	0.0311904	1.0754
1.88867	0.534878	0.0299989	1.16077	0.4845	0.0311511	1.07698
1.90534	0.5489	0.0299448	1.18037	0.489597	0.0310677	1.07855
1.92202	0.536734	0.0315086	1.05411	0.492379	0.0311194	1.08013
1.93871	0.540003	0.0302013	1.01962	0.493487	0.0311372	1.08171
1.95539	0.551502	0.0302996	1.01962	0.494343	0.03116	1.08328
1.97207	0.497188	0.0315495	1.01962	0.494652	0.0311724	1.08486
1.98875	0.457117	0.031735	1.01962	0.495709	0.0312301	1.08644
2.00543	0.447928	0.0317226	1.01962	0.496169	0.0312182	1.08692
2.02212	0.467195	0.030788	1.01962	0.496754	0.0312539	1.08769
2.0388	0.464891	0.0322334	1.01962	0.496404	0.0313009	1.08262
2.05548	0.469457	0.0313989	1.01962	0.496697	0.0312823	1.08168
2.07217	0.481219	0.0318857	1.01962	0.497101	0.0313707	1.0814
2.08885	0.489977	0.0311068	1.02274	0.49786	0.0314123	1.08314
2.10553	0.501219	0.0318532	1.03966	0.498547	0.0314212	1.08437
2.12221	0.515934	0.0315046	1.07449	0.498685	0.0314573	1.08235
2.13889	0.52735	0.0318107	1.08642	0.499247	0.0314882	1.08269
2.15556	0.542768	0.0309983	1.11855	0.500347	0.031479	1.08724
2.17224	0.559006	0.0302526	1.11855	0.499444	0.0315034	1.09294
2.18893	0.480555	0.0322265	1.11855	0.496017	0.0316016	1.09864
2.2056	0.435708	0.0319399	1.11855	0.494663	0.0315988	1.10434
2.22229	0.44923	0.032136	1.11855	0.494495	0.0316056	1.11005
2.23897	0.445905	0.0317861	1.11855	0.49551	0.031603	1.11575
2.25566	0.478256	0.0316642	1.11855	0.496154	0.0316588	1.12145
2.27234	0.473416	0.0307779	1.11855	0.496856	0.0316571	1.12715
2.28903	0.484302	0.0317586	1.11855	0.497558	0.0316844	1.13285
2.30572	0.49095	0.0318155	1.10352	0.498031	0.0317018	1.13756
2.3224	0.503066	0.0312669	1.12149	0.498761	0.031751	1.14349
2.33908	0.51875	0.0325285	1.15751	0.499424	0.0317468	1.14865
2.35576	0.531357	0.0318352	1.17167	0.500017	0.0317481	1.15306
2.37244	0.531663	0.0321093	1.11482	0.500996	0.0317244	1.15927
2.38911	0.538997	0.0310804	1.10017	0.501168	0.0317536	1.16441
2.40579	0.565779	0.0308731	1.19065	0.500159	0.031805	1.16956
2.42246	0.569724	0.0312322	1.19065	0.498371	0.0318847	1.1747
2.43914	0.512909	0.0309338	1.19065	0.498941	0.0319543	1.17984
2.45582	0.448698	0.0332445	1.19065	0.499459	0.0319376	1.18499
2.47251	0.456575	0.0314649	1.19065	0.500319	0.0319404	1.19013
2.48919	0.45206	0.0319388	1.19065	0.500325	0.0319948	1.19527
2.50587	0.478385	0.0316448	1.19065	0.500818	0.0320446	1.20041
2.52255	0.486526	0.032464	1.19065	0.501819	0.0320853	1.20556
2.53924	0.485936	0.0321802	1.19065	0.502223	0.0321208	1.20686
2.55593	0.490525	0.0322201	1.19065	0.502486	0.0321342	1.20721
2.57261	0.495409	0.0324074	1.16084	0.502673	0.0321002	1.20708
2.5893	0.511867	0.0325818	1.20084	0.502744	0.032145	1.20627
2.60597	0.521106	0.0317279	1.19446	0.50342	0.032161	1.20884
2.62265	0.533728	0.0315416	1.20654	0.504897	0.0322059	1.2119
2.63933	0.556739	0.0311002	1.27284	0.502538	0.0322812	1.21195
2.65601	0.547924	0.0318757	1.27284	0.498043	0.0323552	1.21199
2.67269	0.528734	0.031794	1.27284	0.495944	0.0324244	1.21204
2.68937	0.426921	0.0346188	1.27284	0.496108	0.0323905	1.21208
2.70605	0.452795	0.0340269	1.27284	0.496129	0.0324629	1.21213
2.72273	0.464755	0.0316338	1.27284	0.496885	0.0324559	1.21217
2.73941	0.471714	0.0318694	1.27284	0.496523	0.0324922	1.21222
2.75609	0.478452	0.0332966	1.27284	0.496861	0.0325237	1.21632
2.77277	0.488186	0.032272	1.27284	0.497643	0.03252	1.22076
2.78945	0.514354	0.0329799	1.27284	0.49785	0.0325445	1.22048
2.80614	0.503065	0.0328816	1.14262	0.498711	0.032536	1.22404
2.82282	0.510939	0.0316678	1.13208	0.498925	0.032525	1.22359
2.83951	0.524383	0.0315083	1.1534	0.499656	0.0325387	1.22603
2.85619	0.533487	0.0331799	1.14736	0.500476	0.0325758	1.22807
2.87287	0.551939	0.0325883	1.192	0.498195	0.0326467	1.2279
2.88955	0.583288	0.0324284	1.192	0.494682	0.0326589	1.22773
2.90623	0.495019	0.0331317	1.192	0.491944	0.0327105	1.22755
2.9229	0.434877	0.033452	1.192	0.492471	0.032665	1.22738
2.93958	0.449923	0.0330097	1.192	0.493434	0.0326442	1.22721
2.95627	0.45362	0.0322291	1.192	0.493586	0.0326964	1.22704
2.97294	0.457216	0.0336346	1.192	0.493885	0.0327259	1.22687
2.98963	0.474738	0.0317289	1.192	0.494503	0.0327346	1.22792
3.00631	0.467537	0.0327345	1.192	0.495269	0.032721	1.22961
3.02299	0.496648	0.0334095	1.31362	0.495389	0.0327196	1.23041
3.03967	0.509389	0.0320694	1.32393	0.49615	0.0327394	1.23491
3.05636	0.49675	0.0329559	1.18236	0.497032	0.032786	1.2398
3.07306	0.521246	0.0321503	1.26764	0.497788	0.0328298	1.24363
3.08973	0.518279	0.0322529	1.18714	0.497982	0.0328859	1.24411
3.10642	0.543027	0.0321381	1.26771	0.498099	0.0328443	1.24413
3.1231	0.55834	0.0326556	1.26771	0.497335	0.0328838	1.24415
3.13978	0.488316	0.0332271	1.26771	0.49735	0.032877	1.24417
3.15646	0.442521	0.032242	1.26771	0.498102	0.0328702	1.24418
3.17314	0.446606	0.0333425	1.26771	0.498186	0.0328967	1.2442
3.18982	0.442724	0.0332533	1.26771	0.498981	0.0329919	1.24422
3.20649	0.481678	0.0334038	1.26771	0.499398	0.0330159	1.24424
3.22317	0.469305	0.033199	1.26771	0.500081	0.0330804	1.24425
3.23986	0.480697	0.0327528	1.26771	0.500916	0.0330917	1.24427
3.25654	0.497003	0.0335594	1.3044	0.501232	0.0330733	1.24096
3.27322	0.511147	0.0318636	1.32336	0.50136	0.03312	1.23667
3.28991	0.517964	0.032938	1.29694	0.502772	0.0331448	1.24002
3.30659	0.52588	0.0334749	1.2776	0.503159	0.0331941	1.23723
3.32327	0.537402	0.0330668	1.27874	0.505058	0.0332149	1.24281
3.33996	0.547074	0.0328212	1.26832	0.506038	0.03324	1.24569
3.35664	0.539293	0.0348629	1.16193	0.504497	0.0332925	1.24858
3.37333	0.555476	0.0313415	1.19253	0.502654	0.0333155	1.25146
3.39	0.560342	0.0336134	1.19253	0.502989	0.0333902	1.25435
3.40668	0.495488	0.0329274	1.19253	0.503278	0.0333822	1.25723
3.42336	0.45744	0.0332468	1.19253	0.50345	0.0334428	1.26012
3.44003	0.45244	0.0338045	1.19253	0.502878	0.0334624	1.26301
3.45672	0.477466	0.0350869	1.19253	0.502979	0.0334915	1.26589
3.4734	0.469711	0.034354	1.19253	0.503807	0.0335139	1.26878
3.49008	0.495239	0.0336625	1.19253	0.504347	0.0335211	1.26969
3.50676	0.4926	0.0330743	1.19253	0.504707	0.0335723	1.26944
3.52343	0.506128	0.0328566	1.21417	0.505831	0.0335745	1.27341
3.54011	0.51323	0.033472	1.19527	0.505801	0.0335722	1.27071
3.55679	0.539105	0.0337003	1.28307	0.505269	0.033602	1.2653
3.57348	0.532856	0.033629	1.18394	0.505509	0.0336283	1.26449
3.59016	0.575229	0.0328761	1.35429	0.506355	0.0335292	1.26722
3.60684	0.572446	0.0328918	1.35429	0.504211	0.033598	1.26894
3.62353	0.512102	0.0342306	1.35429	0.500168	0.0335926	1.27065
3.6402	0.433016	0.0339176	1.35429	0.49797	0.0336283	1.27237
3.65689	0.452573	0.0344812	1.35429	0.497803	0.0336626	1.27408
3.67359	0.455285	0.0331032	1.35429	0.498047	0.0336669	1.2758
3.69026	0.447888	0.0350706	1.35429	0.498056	0.0336781	1.27751
3.70695	0.464507	0.0339934	1.35429	0.498635	0.0336866	1.27922
3.72363	0.47235	0.0340707	1.35429	0.49816	0.0337069	1.2776
3.74031	0.505538	0.0334245	1.35429	0.499095	0.033663	1.282
3.75699	0.513195	0.0337767	1.33167	0.499178	0.0336985	1.28113
3.77367	0.521946	0.0333995	1.31581	0.498674	0.0337079	1.27682
3.79034	0.551674	0.0330051	1.4162	0.49854	0.0337094	1.27497
3.80702	0.524979	0.0334058	1.19659	0.499152	0.0337368	1.27735
3.8237	0.521442	0.0339592	1.11649	0.498125	0.0338082	1.27405
3.84039	0.554295	0.0336112	1.24396	0.494885	0.0339358	1.27075
3.85707	0.564678	0.0318905	1.24396	0.492753	0.0339669	1.26745
3.87376	0.491138	0.0334037	1.24396	0.492934	0.0340166	1.26415
3.89044	0.439065	0.0334511	1.24396	0.492406	0.0340483	1.26085
3.90712	0.429538	0.0340003	1.24396	0.492788	0.0340882	1.25756
3.9238	0.452438	0.0342746	1.24396	0.493693	0.0340313	1.25426
3.94048	0.459755	0.0339343	1.24396	0.494475	0.0340759	1.25096
3.95716	0.477733	0.0354228	1.24396	0.49534	0.0341058	1.24765
3.97383	0.487091	0.0346091	1.24396	0.495232	0.0341364	1.24306
3.99051	0.480973	0.0342714	1.14384	0.495639	0.0341783	1.24169
4.00719	0.520658	0.0317579	1.32449	0.495286	0.0342349	1.23599
4.02387	0.50861	0.0339204	1.18803	0.494562	0.0342244	1.2286
4.04055	0.498121	0.0337548	1.06612	0.494473	0.0342864	1.2251
4.05723	0.535071	0.0337455	1.22748	0.494912	0.034355	1.22477
4.07392	0.551221	0.0344493	1.25531	0.495294	0.0343775	1.22401
4.0906	0.544428	0.0350198	1.25531	0.495328	0.0344565	1.22325
4.10728	0.475257	0.0367182	1.25531	0.496139	0.0345401	1.22249
4.12396	0.448127	0.0351652	1.25531	0.49707	0.0345937	1.22174
4.14065	0.438447	0.035407	1.25531	0.496298	0.0346387	1.22098
4.15733	0.436729	0.0354334	1.25531	0.494811	0.034699	1.22022
4.17401	0.466738	0.0343008	1.25531	0.493259	0.0347197	1.21946
4.19069	0.475038	0.0333625	1.25531	0.491724	0.0346873	1.2187
4.20737	0.487988	0.0353308	1.25531	0.490258	0.0346558	1.21794
4.22405	0.498274	0.0349671	1.25512	0.488932	0.0346637	1.22052
4.24073	0.502298	0.0343424	1.2165	0.486792	0.0347573	1.21845
4.25741	0.525405	0.0350337	1.2906	0.485684	0.0347769	1.22287
4.27409	0.511365	0.0350987	1.14481	0.484896	0.0348078	1.22898
4.29077	0.529948	0.0326916	1.19466	0.483199	0.0348408	1.22964
4.30746	0.522313	0.0352645	1.09139	0.481668	0.0348468	1.23156
4.32414	0.534606	0.0360182	1.10661	0.480045	0.0348561	1.22939
4.34083	0.565762	0.0342855	1.22121	0.480432	0.0347872	1.22343
4.35751	0.565696	0.03426	1.22121	0.48264	0.0347457	1.22117
4.3742	0.515472	0.035913	1.22121	0.485522	0.034724	1.21896
4.39087	0.467008	0.0350586	1.22121	0.489308	0.0346621	1.2195
4.40756	0.406365	0.0353488	1.22121	0.491779	0.0346979	1.22003
4.42424	0.407831	0.0360855	1.22121	0.492364	0.0347664	1.22056
4.44092	0.413202	0.0345536	1.22121	0.490434	0.0347703	1.22109
4.4576	0.431689	0.0344514	1.22121	0.488337	0.0348197	1.22163
4.47428	0.443098	0.0336632	1.22121	0.486489	0.0348618	1.22346
4.49096	0.441197	0.0345102	1.22121	0.484075	0.0348354	1.22281
4.50764	0.456462	0.0345641	1.26219	0.482617	0.0348716	1.22703
4.52432	0.475365	0.0345103	1.32081	0.48051	0.0349464	1.22958
4.541	0.474489	0.0346816	1.24923	0.479071	0.0349109	1.23608
4.55768	0.48415	0.0347354	1.24725	0.477366	0.0348977	1.24083
4.57436	0.505298	0.0346302	1.31314	0.475526	0.0349217	1.24514
4.59105	0.495744	0.0352961	1.19022	0.473562	0.0349757	1.24644
4.60773	0.486856	0.0346529	1.07644	0.473759	0.0349495	1.24849
4.62441	0.514369	0.0339189	1.18753	0.475715	0.0350103	1.24922
4.6411	0.524919	0.0347565	1.18906	0.480455	0.0350266	1.25214
4.65779	0.550302	0.0335762	1.27128	0.485243	0.0349603	1.25505
4.67447	0.540858	0.0353767	1.27128	0.487688	0.0349895	1.25797
4.69114	0.49259	0.0354164	1.27128	0.487839	0.0350247	1.26088
4.70782	0.430085	0.0354485	1.27128	0.487963	0.0350991	1.2638
4.7245	0.435368	0.0364475	1.27128	0.488618	0.035174	1.26672
4.74118	0.446846	0.0356054	1.27128	0.488729	0.0352168	1.26827
4.75786	0.452987	0.0342435	1.27128	0.488362	0.0351892	1.26786
4.77455	0.467642	0.0361829	1.27128	0.488534	0.0351757	1.26984
4.79123	0.466728	0.0349359	1.27128	0.48924	0.0351928	1.27493
4.80792	0.479131	0.034199	1.28639	0.489569	0.0352069	1.27741
4.82461	0.483469	0.0356228	1.24912	0.490045	0.0352207	1.28068
4.84129	0.510574	0.0350058	1.3503	0.491189	0.0352782	1.28775
4.85797	0.506761	0.0358813	1.2603	0.491264	0.0353133	1.2881
4.87466	0.521386	0.0351262	1.28264	0.492024	0.0353131	1.29224
4.89135	0.525699	0.0368833	1.24322	0.492265	0.0353863	1.29364
4.90803	0.548545	0.0358359	1.30868	0.490064	0.0354224	1.29504
4.92471	0.551476	0.0340977	1.30868	0.488236	0.0354409	1.29644
4.94139	0.48656	0.0354288	1.30868	0.488803	0.0354551	1.29784
4.95807	0.436228	0.0355068	1.30868	0.489779	0.035463	1.29924
4.97475	0.446794	0.0358956	1.30868	0.490689	0.0354604	1.30064
4.99143	0.460858	0.0367569	1.30868	0.491659	0.0354944	1.30204
5.00812	0.459782	0.035849	1.30868	0.492622	0.0354476	1.30344
5.02479	0.464371	0.0336818	1.30868	0.493715	0.035439	1.30325
5.04147	0.479637	0.0342768	1.30868	0.495209	0.0354255	1.30523
5.05814	0.505325	0.0352495	1.39977	0.496428	0.0354076	1.30546
5.07483	0.515186	0.0350522	1.38775	0.497114	0.0354119	1.30234
5.09151	0.510019	0.0357113	1.28813	0.498277	0.0353941	1.30207
5.10819	0.521181	0.0363768	1.28867	0.499237	0.0353684	1.30106
5.12488	0.516618	0.0349719	1.19786	0.497984	0.0353341	1.30137
5.14157	0.547708	0.0347516	1.31328	0.494634	0.0353577	1.29949
5.15826	0.557537	0.0357728	1.31328	0.491468	0.0353941	1.29761
5.17494	0.474828	0.0364583	1.31328	0.490722	0.0353853	1.29573
5.19161	0.437758	0.0359706	1.31328	0.491565	0.0353582	1.29386
5.20829	0.447076	0.0358752	1.31328	0.492879	0.0353633	1.29198
5.22497	0.464668	0.036683	1.31328	0.493752	0.0353727	1.2901
5.24164	0.474134	0.0355283	1.31328	0.495397	0.0353513	1.29057
5.25832	0.482099	0.0352651	1.31328	0.497011	0.0354342	1.28955
5.275	0.49651	0.0347767	1.31328	0.498435	0.0354691	1.28824
5.29169	0.499523	0.0346794	1.26577	0.499208	0.0355414	1.28296
5.30837	0.523952	0.0337924	1.34572	0.500446	0.0355414	1.28042
5.32504	0.520044	0.0350863	1.25597	0.501611	0.0355117	1.28119
5.34174	0.531168	0.035136	1.25667	0.501231	0.0355115	1.28194
5.35842	0.54163	0.0353466	1.25235	0.498718	0.0355304	1.28572
5.37511	0.550202	0.034355	1.25235	0.494943	0.035536	1.28566
5.39179	0.488108	0.0358546	1.25235	0.490743	0.0355469	1.28559
5.40847	0.448029	0.0365436	1.25235	0.48977	0.0355638	1.28553
5.42516	0.456508	0.0351899	1.25235	0.490442	0.035542	1.28546
5.44184	0.464177	0.0351655	1.25235	0.491309	0.0355015	1.2854
5.45852	0.461515	0.0346936	1.25235	0.491766	0.0354556	1.28533
5.47519	0.486204	0.0360496	1.25235	0.492735	0.0354497	1.28813
5.49187	0.487056	0.037037	1.25235	0.493674	0.035453	1.29
5.50855	0.509148	0.0352071	1.32281	0.494343	0.035453	1.29082
5.52523	0.512779	0.0361708	1.27799	0.495044	0.0354423	1.29175
5.54191	0.522357	0.0353231	1.26961	0.496229	0.0354564	1.29508
5.55859	0.528526	0.0374166	1.24135	0.497878	0.0354234	1.3014
5.57527	0.552305	0.0350529	1.31131	0.496294	0.035446	1.30769
5.59196	0.544987	0.0348216	1.31131	0.492499	0.0354548	1.31413
5.60865	0.509789	0.0363712	1.31131	0.488512	0.0354897	1.32057
5.62533	0.441226	0.0355385	1.31131	0.486931	0.035481	1.32701
5.64202	0.434449	0.0349197	1.31131	0.486913	0.0354938	1.33345
5.6587	0.431536	0.0361003	1.31131	0.48777	0.035459	1.33989
5.67538	0.445653	0.0369636	1.31131	0.488559	0.0354666	1.34633
5.69206	0.457893	0.0353167	1.31131	0.489692	0.0355065	1.35192
5.70874	0.473083	0.03466	1.31131	0.490201	0.0354657	1.35634
5.72541	0.478404	0.0353075	1.31131	0.491155	0.0354202	1.36125
5.74209	0.503204	0.0353502	1.39736	0.491479	0.035414	1.36209
5.75877	0.510243	0.0353659	1.36916	0.491937	0.0353435	1.36364
5.77546	0.516601	0.0347752	1.33786	0.492258	0.0353747	1.3643
5.79213	0.52055	0.0343571	1.29381	0.492885	0.0352891	1.3666
5.80882	0.559488	0.0342159	1.44553	0.493744	0.0352888	1.36657
5.8255	0.569522	0.0340975	1.44553	0.492864	0.0353559	1.36653
5.84217	0.483642	0.0358124	1.44553	0.491052	0.0353671	1.3665
5.85885	0.427783	0.0356114	1.44553	0.490387	0.0353685	1.36647
5.87553	0.430601	0.0354012	1.44553	0.490057	0.0353937	1.36643
5.89222	0.440679	0.035595	1.44553	0.490182	0.0353838	1.3664
5.90892	0.447482	0.0369283	1.44553	0.489398	0.0353737	1.36636
5.92561	0.482224	0.0341439	1.44553	0.488613	0.0353766	1.36633
5.94229	0.487829	0.0353935	1.44553	0.488217	0.0354336	1.3663
5.95896	0.495509	0.0358926	1.42011	0.48809	0.035433	1.36693
5.97564	0.50148	0.0348247	1.38504	0.487096	0.0354524	1.36223
5.99231	0.515663	0.0356718	1.39946	0.486444	0.0354786	1.35997
6.00899	0.518888	0.035022	1.34819	0.486198	0.0355218	1.36029
6.02567	0.526517	0.0340547	1.32457	0.485886	0.0355368	1.36021
6.04235	0.531981	0.0362603	1.28931	0.484111	0.0356026	1.35195
6.05903	0.547353	0.0348473	1.3103	0.482548	0.0356581	1.34489
6.07571	0.578073	0.0350425	1.3103	0.484144	0.0356489	1.33745
6.09239	0.518572	0.0368346	1.3103	0.487811	0.0356102	1.32915
6.10907	0.455435	0.0367088	1.3103	0.491796	0.0356191	1.32113
6.12576	0.421279	0.0355797	1.3103	0.496003	0.0356058	1.31311
6.14244	0.424534	0.0356748	1.3103	0.497832	0.0355727	1.30508
6.15913	0.435293	0.0358041	1.3103	0.496694	0.0356191	1.29706
6.17582	0.422138	0.0366616	1.3103	0.495536	0.0356404	1.28904
6.1925	0.434325	0.0354024	1.3103	0.494197	0.0356031	1.28187
6.20918	0.461228	0.0363707	1.3103	0.493151	0.0356124	1.27586
6.22585	0.474572	0.0352898	1.33035	0.492131	0.0355908	1.26938
6.24253	0.473385	0.0359312	1.25632	0.490799	0.0356748	1.2646
6.25921	0.490692	0.0361534	1.30123	0.488956	0.0357106	1.26061
6.27589	0.509229	0.0360706	1.34741	0.487274	0.03568	1.25795
6.29257	0.511194	0.0348064	1.2916	0.486141	0.0356437	1.25897
6.30925	0.506217	0.0361903	1.19766	0.484322	0.0356503	1.25972
6.32593	0.522651	0.0357632	1.23362	0.484663	0.0356678	1.25925
6.34261	0.531508	0.0355358	1.22235	0.487341	0.0356468	1.25793
6.3593	0.537801	0.0344519	1.19655	0.491622	0.0356158	1.25706
6.37599	0.550162	0.0356659	1.20489	0.496025	0.0356382	1.25619
6.39268	0.566878	0.0351968	1.20489	0.498205	0.0356612	1.25531
6.40936	0.502339	0.0359346	1.20489	0.499433	0.0356608	1.25444
6.42604	0.448109	0.0355365	1.20489	0.49781	0.0357014	1.25357
6.44273	0.453068	0.0360325	1.20489	0.496048	0.0357089	1.2527
6.4594	0.455361	0.034773	1.20489	0.494243	0.0357074	1.25116
6.47609	0.470087	0.0351035	1.20489	0.492553	0.0357076	1.25208
6.49277	0.485066	0.0350241	1.20489	0.490264	0.0356645	1.25151
6.50945	0.478916	0.0375419	1.20489	0.48782	0.0356388	1.2494
6.52613	0.47124	0.0351296	1.20489	0.486691	0.0356849	1.25609
6.54281	0.481512	0.035344	1.20934	0.485996	0.0356672	1.26509
6.55949	0.513378	0.0337568	1.34112	0.484499	0.035668	1.26887
6.57617	0.523499	0.0352406	1.33263	0.483271	0.0356694	1.27426
6.59284	0.528782	0.0373603	1.29612	0.481727	0.0357005	1.27755
6.60952	0.535799	0.0360779	1.27086	0.480638	0.0356325	1.28357
6.6262	0.549694	0.0346504	1.28413	0.479457	0.0356696	1.28993
6.64288	0.556625	0.036345	1.28413	0.480935	0.0356247	1.2968
6.65956	0.500685	0.0364966	1.28413	0.484204	0.0356058	1.30367
6.67625	0.458996	0.0366476	1.28413	0.48502	0.0355809	1.31053
6.69293	0.385618	0.0366205	1.28413	0.484156	0.0356377	1.3174
6.70962	0.408377	0.0365975	1.28413	0.483453	0.0356731	1.32426
6.7263	0.420417	0.0352436	1.28413	0.482772	0.035726	1.33113
6.74298	0.422696	0.0359382	1.28413	0.483151	0.0356609	1.338
6.75966	0.422024	0.0348579	1.28413	0.483382	0.035613	1.34486
6.77634	0.435904	0.0353008	1.28413	0.483753	0.0356503	1.35158
6.79302	0.477309	0.0361882	1.49215	0.483237	0.0356666	1.35261
6.80971	0.485372	0.0356608	1.4678	0.48295	0.0356732	1.35499
6.82639	0.477748	0.0357861	1.34691	0.482598	0.035636	1.3569
6.84307	0.49467	0.03558	1.38399	0.482018	0.0356258	1.35743
6.85974	0.49148	0.035385	1.29538	0.481378	0.0356728	1.35767
6.87643	0.517493	0.033625	1.38534	0.480913	0.0356353	1.35804
6.89311	0.531453	0.0363098	1.39593	0.482759	0.0355419	1.3584
6.9098	0.546679	0.0345865	1.41087	0.484327	0.0354762	1.35876
6.92649	0.546178	0.0349693	1.41087	0.486353	0.03545	1.35913
6.94317	0.477538	0.0352878	1.41087	0.487206	0.0354421	1.35949
6.95986	0.429461	0.0364769	1.41087	0.488497	0.0353786	1.35985
6.97654	0.448978	0.0361635	1.41087	0.489932	0.0353184	1.36022
6.99322	0.464631	0.0366108	1.41087	0.491316	0.0353548	1.36058
7.0099	0.490297	0.0355908	1.41087	0.492532	0.0353849	1.36094
7.02658	0.478171	0.0336911	1.41087	0.49306	0.0353512	1.35437
7.04326	0.492653	0.036463	1.41087	0.49354	0.0353366	1.34779
7.05993	0.497886	0.0342474	1.37202	0.494974	0.0352869	1.34723
7.07663	0.51489	0.0354383	1.40417	0.496324	0.0352234	1.34595
7.0933	0.518219	0.0362442	1.35329	0.497647	0.0352708	1.34464
7.10998	0.518412	0.0357698	1.28675	0.498571	0.0352988	1.34083
7.12667	0.530485	0.036062	1.29148	0.498727	0.035221	1.33288
7.14336	0.542669	0.0352208	1.29503	0.499416	0.0352287	1.32816
7.16004	0.55607	0.0336947	1.29503	0.499738	0.0352748	1.32344
7.17672	0.506042	0.0346748	1.29503	0.500556	0.0352876	1.31873
7.1934	0.44638	0.035836	1.29503	0.501756	0.0352519	1.31401
7.21008	0.433987	0.0363597	1.29503	0.500191	0.0352359	1.30929
7.22676	0.459129	0.0333394	1.29503	0.498493	0.0352734	1.30458
7.24344	0.46574	0.0341323	1.29503	0.496816	0.0353252	1.29986
7.26012	0.463552	0.0359495	1.29503	0.495542	0.0354273	1.29514
7.2768	0.472383	0.0362039	1.29503	0.493913	0.0354026	1.29043
7.29348	0.493149	0.0351761	1.29503	0.492442	0.0354751	1.28701
7.31016	0.499776	0.0352248	1.27033	0.491003	0.0354686	1.28429
7.32685	0.520757	0.0342927	1.33018	0.49014	0.0354609	1.28533
7.34353	0.535175	0.0336746	1.3456	0.489396	0.0354481	1.28704
7.36021	0.531192	0.0368093	1.25591	0.488698	0.0354248	1.28905
7.37689	0.545193	0.0344649	1.27116	0.487674	0.0353985	1.28916
7.39357	0.536129	0.033975	1.15731	0.486444	0.0354673	1.28849
7.41026	0.567374	0.0348175	1.26938	0.487246	0.035447	1.28779
7.42694	0.555817	0.0363521	1.26938	0.490299	0.0354381	1.28644
7.44362	0.502071	0.0356729	1.26938	0.494298	0.0354115	1.28593
7.4603	0.465466	0.035405	1.26938	0.497698	0.0354414	1.28542
7.47698	0.402046	0.0356827	1.26938	0.499158	0.0355458	1.28491
7.49365	0.413668	0.0377367	1.26938	0.498911	0.0355628	1.28439
7.51033	0.439998	0.0371451	1.26938	0.496449	0.0355323	1.28388
7.52701	0.439939	0.0367531	1.26938	0.494233	0.0355366	1.28337
7.54369	0.443801	0.0357232	1.26938	0.491378	0.0355184	1.28368
7.56036	0.453743	0.0364227	1.26938	0.488941	0.0355271	1.282
7.57705	0.471727	0.0352412	1.32251	0.486336	0.0355917	1.2798
7.59373	0.492326	0.036015	1.38461	0.484025	0.0355292	1.28059
7.61041	0.496085	0.035386	1.3382	0.481806	0.0356302	1.28231
7.62709	0.509557	0.0353635	1.35167	0.479885	0.0356709	1.28559
7.64377	0.51196	0.0344292	1.29821	0.477882	0.0357075	1.28888
7.66045	0.519155	0.0357589	1.27516	0.476543	0.035692	1.29153
7.67714	0.530102	0.0340673	1.274	0.476742	0.03571	1.29044
7.69383	0.53796	0.0355677	1.25445	0.478137	0.0357079	1.28716
7.7105	0.553963	0.0355621	1.27967	0.482297	0.0357228	1.2857
7.72718	0.561123	0.0342372	1.27967	0.486228	0.0356514	1.28309
7.74386	0.509548	0.0372652	1.27967	0.490455	0.0355781	1.28491
7.76054	0.456154	0.036459	1.27967	0.494181	0.0355496	1.28673
7.77721	0.398511	0.0352877	1.27967	0.49599	0.0355927	1.28855
7.79389	0.426673	0.035305	1.27967	0.496305	0.035582	1.29037
7.81057	0.414117	0.0346807	1.27967	0.494924	0.0356412	1.29042
7.82727	0.447653	0.034551	1.27967	0.492911	0.0357068	1.2884
7.84394	0.457038	0.0356128	1.27967	0.491091	0.0357419	1.28792
7.86062	0.461857	0.0349369	1.27967	0.488674	0.0357697	1.287
7.8773	0.478613	0.0374933	1.32259	0.486261	0.0357767	1.28786
7.89399	0.478503	0.0351958	1.25578	0.484621	0.0357763	1.28948
7.91067	0.507294	0.0359151	1.36827	0.48278	0.0358363	1.28999
7.92736	0.515626	0.0358889	1.34873	0.48094	0.0358099	1.29065
7.94404	0.508039	0.0362134	1.23682	0.4792	0.0357302	1.2922
7.96073	0.507318	0.0353405	1.17072	0.477294	0.0357833	1.29198
7.97741	0.526865	0.0361297	1.2256	0.477543	0.0357637	1.29219
7.9941	0.531604	0.0355945	1.19119	0.479406	0.035713	1.2893
8.01078	0.566803	0.0349463	1.32397	0.484045	0.035674	1.2893
8.02747	0.551708	0.0358968	1.32397	0.487707	0.035653	1.28696
8.04414	0.498071	0.0370183	1.32397	0.492119	0.0356567	1.28443
8.06082	0.463184	0.0361015	1.32397	0.496516	0.0356476	1.2819
8.07751	0.430324	0.0370152	1.32397	0.497984	0.0356698	1.27938
8.09419	0.431935	0.0379853	1.32397	0.497823	0.0356387	1.27685
8.11088	0.44148	0.0364378	1.32397	0.495892	0.0355625	1.27289
8.12756	0.437052	0.0361979	1.32397	0.493979	0.0355654	1.27117
8.14423	0.439568	0.0346406	1.32397	0.491855	0.0355751	1.26569
8.16092	0.46993	0.035744	1.32397	0.489072	0.0356093	1.26086
8.17761	0.474888	0.0358697	1.28925	0.487087	0.0355747	1.25976
8.19428	0.482746	0.0347755	1.27403	0.485763	0.035579	1.26087
8.21097	0.50176	0.0331714	1.32622	0.483744	0.0355421	1.25785
8.22765	0.503964	0.0358287	1.27306	0.482109	0.035515	1.25753
8.24434	0.517017	0.0366766	1.28611	0.479357	0.0355226	1.25116
8.26101	0.512042	0.03494	1.1928	0.478148	0.0354639	1.24914
8.27769	0.537682	0.0341158	1.27974	0.478665	0.0354211	1.24466
8.29437	0.536539	0.0346759	1.20938	0.480624	0.035414	1.2398
8.31104	0.546463	0.0347922	1.20389	0.484185	0.0353441	1.23586
8.32773	0.579551	0.0342775	1.20389	0.487509	0.0353217	1.22888
8.34441	0.501087	0.0362782	1.20389	0.491444	0.0352858	1.22515
8.36109	0.457034	0.0340045	1.20389	0.495941	0.0352601	1.22143
8.37777	0.420692	0.0352075	1.20389	0.498139	0.0352922	1.2177
8.39445	0.421108	0.0352841	1.20389	0.497995	0.0353039	1.21398
8.41114	0.443566	0.0362037	1.20389	0.495376	0.0353026	1.21141
8.42782	0.432147	0.0369172	1.20389	0.492568	0.0353079	1.20935
8.44451	0.44848	0.0351746	1.20389	0.489311	0.035387	1.20555
8.46119	0.4676	0.0354693	1.20389	0.486298	0.0353673	1.20352
8.47787	0.466282	0.0350232	1.13523	0.482984	0.0353928	1.20106
8.49456	0.48256	0.0347799	1.18141	0.481002	0.0353973	1.20171
8.51124	0.484261	0.0351739	1.13289	0.478413	0.0354567	1.19906
8.52792	0.515439	0.0341386	1.26343	0.476082	0.0354699	1.19819
8.54459	0.513582	0.0357335	1.18943	0.473995	0.0354645	1.19915
8.56128	0.521924	0.0358893	1.1783	0.471403	0.0355133	1.2017
8.57795	0.537155	0.0349179	1.20568	0.471129	0.0354746	1.20032
8.59463	0.531657	0.0373131	1.11453	0.473028	0.0355311	1.20121
8.61131	0.559554	0.0353585	1.21223	0.476479	0.0355386	1.20201
8.62799	0.571951	0.0354284	1.21223	0.47961	0.0355036	1.199
8.64467	0.505509	0.0356036	1.21223	0.482224	0.0355059	1.19547
8.66135	0.465606	0.0360941	1.21223	0.48576	0.0354412	1.19318
8.67803	0.396311	0.0358303	1.21223	0.488609	0.0354742	1.18819
8.69471	0.398526	0.0349354	1.21223	0.491505	0.0354619	1.18522
8.71138	0.404034	0.035544	1.21223	0.495399	0.035448	1.18454
8.72806	0.413574	0.0352394	1.21223	0.497243	0.0355064	1.18232
8.74474	0.417601	0.0374417	1.21223	0.496808	0.0355635	1.18172
8.76143	0.452586	0.0350731	1.21223	0.493332	0.0356352	1.17677
8.77811	0.459994	0.0358994	1.20032	0.490054	0.0356304	1.17428
8.7948	0.466624	0.0350708	1.18324	0.487179	0.0355419	1.17217
8.81147	0.483846	0.0346298	1.2328	0.484024	0.035622	1.16914
8.82815	0.50179	0.0357424	1.2804	0.481173	0.0355234	1.16915
8.84483	0.492862	0.0351156	1.16253	0.477379	0.0355356	1.16591
8.86151	0.514025	0.0356997	1.23053	0.473859	0.0354975	1.16533
8.87819	0.524213	0.0354342	1.22788	0.472953	0.0354863	1.16529
8.89487	0.515045	0.0342331	1.11356	0.473566	0.0355244	1.16441
8.91156	0.521982	0.0362715	1.09802	0.477646	0.0354987	1.16849
8.92824	0.538233	0.034976	1.13509	0.481857	0.0355271	1.17152
8.94493	0.533927	0.0361667	1.05424	0.485778	0.0355236	1.17176
8.96162	0.554483	0.0351007	1.11486	0.489715	0.0355281	1.17187
8.97831	0.583105	0.0346048	1.11486	0.493603	0.0354804	1.17045
8.99499	0.537882	0.0365337	1.11486	0.496358	0.0354515	1.16725
9.01167	0.471207	0.0368861	1.11486	0.499291	0.0354574	1.16495
9.02835	0.411159	0.0362894	1.11486	0.502832	0.035485	1.16322
9.04503	0.415244	0.0355885	1.11486	0.504328	0.0355263	1.15984
9.06171	0.435676	0.0332361	1.11486	0.503038	0.0354913	1.15487
9.07839	0.442503	0.0373209	1.11486	0.500476	0.0355351	1.15383
9.09507	0.446138	0.0343542	1.11486	0.497548	0.0355239	1.15052
9.11175	0.445728	0.035725	1.11486	0.494258	0.0355508	1.14731
9.12843	0.466348	0.0342842	1.19479	0.491598	0.0355973	1.1479
9.14511	0.478346	0.0352685	1.21125	0.489448	0.035559	1.14901
9.16179	0.483987	0.0372354	1.18586	0.486728	0.0355671	1.14888
9.17847	0.518717	0.0350617	1.33447	0.485089	0.0355142	1.15554
9.19515	0.524866	0.035787	1.3031	0.482155	0.0354784	1.15424
9.21185	0.521663	0.035438	1.21958	0.479123	0.0355046	1.15651
9.22852	0.531656	0.0353754	1.21553	0.477415	0.0355265	1.15568
9.2452	0.534264	0.0360096	1.16943	0.477841	0.0354811	1.15249
9.26188	0.535219	0.0342054	1.11632	0.481977	0.0354114	1.15766
9.27856	0.548007	0.0360766	1.13134	0.485269	0.0354339	1.15667
9.29525	0.572842	0.0358994	1.13134	0.488365	0.0355187	1.15666
9.31193	0.528733	0.0358684	1.13134	0.49182	0.035465	1.15807
9.32861	0.463082	0.034692	1.13134	0.495246	0.0354775	1.15948
9.34529	0.416	0.0364293	1.13134	0.496876	0.0355235	1.16088
9.36196	0.4262	0.0353659	1.13134	0.496514	0.0355978	1.15963
9.37864	0.425505	0.0362397	1.13134	0.495403	0.0356008	1.15782
9.39533	0.435251	0.035628	1.13134	0.494776	0.0355721	1.15686
9.41201	0.457456	0.0351231	1.13134	0.493594	0.0356048	1.15095
9.42869	0.456649	0.035219	1.13134	0.492198	0.0355674	1.14608
9.44537	0.484751	0.0345802	1.25394	0.49148	0.0356103	1.14399
9.46205	0.466461	0.0340252	1.07585	0.49078	0.0356176	1.1422
9.47874	0.492138	0.0353911	1.18282	0.490626	0.0356149	1.14366
9.49542	0.486655	0.0371903	1.09007	0.490386	0.0356398	1.14455
9.51211	0.484	0.0355238	1.01915	0.489921	0.03563	1.14419
9.52879	0.535214	0.0342009	1.26994	0.488912	0.0356059	1.14353
9.54547	0.514013	0.036263	1.08519	0.489667	0.0355719	1.14288
9.56214	0.528563	0.0357787	1.11467	0.491053	0.0355888	1.14222
9.57883	0.546137	0.0357115	1.15706	0.492288	0.0356433	1.14157
9.59551	0.54894	0.0347283	1.15706	0.491234	0.0356745	1.14092
9.61219	0.494629	0.0371048	1.15706	0.490018	0.0356679	1.14026
9.62887	0.455478	0.0365144	1.15706	0.488798	0.0356864	1.13961
9.64555	0.445026	0.0353586	1.15706	0.486994	0.0357185	1.13896
9.66223	0.46517	0.0363737	1.15706	0.485845	0.0357006	1.1383
9.67891	0.483259	0.036042	1.15706	0.484601	0.0357588	1.13356
9.69559	0.482991	0.0346658	1.15706	0.484627	0.0358071	1.13723
9.71227	0.500123	0.0367236	1.15706	0.483752	0.0358011	1.13507
9.72895	0.510643	0.0355967	1.16166	0.483439	0.0357704	1.13655
9.74564	0.529653	0.0359272	1.21323	0.483549	0.0357958	1.14059
9.76233	0.527998	0.0349518	1.14318	0.482857	0.0358764	1.13978
9.779	0.534068	0.0357826	1.12031	0.482155	0.0358769	1.1388
9.79568	0.542579	0.0351772	1.11173	0.480968	0.0358479	1.13506
9.81236	0.551387	0.0348485	1.11173	0.480207	0.035831	1.13423
9.82904	0.504645	0.0351992	1.11173	0.479864	0.0358784	1.13439
9.84572	0.453065	0.0380655	1.11173	0.480986	0.0358018	1.13067
9.8624	0.394569	0.0363001	1.11173	0.484015	0.0357526	1.12858
9.87908	0.389021	0.0360419	1.11173	0.487412	0.035732	1.12648
9.89576	0.398647	0.0361828	1.11173	0.488381	0.0357254	1.12439
9.91243	0.403357	0.036088	1.11173	0.4877	0.0357223	1.12229
9.92911	0.422166	0.0346816	1.11173	0.486093	0.0357679	1.12019
9.94579	0.447444	0.0363256	1.11173	0.483375	0.0357843	1.1181
9.96247	0.467218	0.0354737	1.18587	0.480902	0.0357903	1.11585
9.97914	0.465906	0.035211	1.11814	0.47785	0.0358415	1.11188
9.99584	0.477264	0.0362703	1.1345	0.475508	0.0358831	1.11025
10.0125	0.487286	0.0362864	1.14011	0.473088	0.0358678	1.10938
10.0292	0.514449	0.0366184	1.24585	0.471274	0.0358867	1.1126
10.0459	0.492977	0.036276	1.05565	0.469159	0.0358977	1.11375
10.0626	0.492928	0.0349087	1.00257	0.46883	0.0359235	1.11439
10.0793	0.523326	0.035204	1.13197	0.470299	0.0358469	1.11362
10.0959	0.538636	0.036153	1.16188	0.474386	0.0358312	1.11498
10.1126	0.528297	0.0348055	1.04563	0.478576	0.0357846	1.11395
10.1293	0.546357	0.0350382	1.09419	0.483074	0.0356868	1.11472
10.146	0.546931	0.0347398	1.09419	0.487322	0.0356919	1.11307
10.1627	0.49424	0.0361779	1.09419	0.491399	0.0357481	1.1122
10.1793	0.462831	0.0359477	1.09419	0.495566	0.0356854	1.11133
10.196	0.434772	0.0360353	1.09419	0.497165	0.035755	1.10798
10.2127	0.418577	0.0372157	1.09419	0.496272	0.0357892	1.1069
10.2294	0.43645	0.0357759	1.09419	0.49587	0.0357916	1.10527
10.246	0.438108	0.0374623	1.09419	0.494643	0.035808	1.10345
10.2627	0.457725	0.0362008	1.09419	0.492682	0.0357599	1.09811
10.2794	0.461467	0.0353229	1.09419	0.491821	0.0357307	1.09911
10.2961	0.488168	0.0357452	1.20823	0.491589	0.0356964	1.10188
10.3128	0.487938	0.0351769	1.1464	0.49042	0.0357233	1.10033
10.3295	0.494774	0.035973	1.13082	0.488718	0.0357258	1.09779
10.3462	0.497148	0.0357691	1.08864	0.487596	0.0357599	1.09875
10.3628	0.517158	0.0358289	1.15259	0.48638	0.0357699	1.09934
10.3795	0.514723	0.0346419	1.0808	0.485777	0.0358089	1.10172
10.3962	0.533611	0.0332511	1.13488	0.486627	0.0358286	1.10043
10.4129	0.530779	0.036239	1.06217	0.489418	0.0357782	1.10241
10.4296	0.544495	0.0363702	1.0856	0.493096	0.035795	1.10439
10.4462	0.572433	0.0344426	1.0856	0.495893	0.0357478	1.10637
10.4629	0.515211	0.0375636	1.0856	0.49598	0.0357517	1.10836
10.4796	0.439105	0.0362353	1.0856	0.495841	0.0357694	1.11034
10.4963	0.4652	0.036342	1.0856	0.495433	0.0357232	1.11232
10.513	0.450472	0.0367796	1.0856	0.495459	0.0357745	1.1143
10.5296	0.455633	0.0351741	1.0856	0.494796	0.0357964	1.11249
10.5463	0.467149	0.0354001	1.0856	0.494582	0.0358125	1.11273
10.563	0.485967	0.0338814	1.0856	0.494113	0.0357774	1.11349
10.5797	0.488236	0.0360099	1.0856	0.494016	0.0357852	1.11651
10.5964	0.487576	0.036227	1.0856	0.493866	0.0358093	1.11909
10.6131	0.494638	0.0358284	1.07446	0.493696	0.0357854	1.12142
10.6297	0.509873	0.0353388	1.11174	0.493029	0.0359095	1.12081
10.6464	0.528839	0.0359091	1.16572	0.49292	0.0358698	1.12343
10.6631	0.519747	0.0367708	1.05541	0.493225	0.0358955	1.1282
10.6798	0.546582	0.0344366	1.15367	0.492561	0.0359555	1.13298
10.6964	0.54509	0.036539	1.15367	0.492351	0.0358674	1.13775
10.7131	0.502503	0.0357996	1.15367	0.492628	0.0359056	1.14252
10.7298	0.439064	0.0358932	1.15367	0.491754	0.0358712	1.1473
10.7465	0.43394	0.0379931	1.15367	0.492171	0.0358029	1.15207
10.7632	0.445464	0.0348135	1.15367	0.492674	0.0357455	1.15684
10.7799	0.462264	0.0368611	1.15367	0.492945	0.0357824	1.16162
10.7965	0.468266	0.0364021	1.15367	0.492867	0.0358705	1.16639
10.8132	0.481522	0.0356599	1.15367	0.494311	0.0358152	1.17116
10.8299	0.480713	0.03492	1.15367	0.495463	0.0357719	1.17209
10.8466	0.494238	0.0360028	1.17923	0.496004	0.0357646	1.16936
10.8633	0.512636	0.0365532	1.22991	0.496298	0.0357945	1.16525
10.88	0.509639	0.033925	1.15082	0.49613	0.0357983	1.15867
10.8966	0.513606	0.0369727	1.11654	0.498442	0.0357042	1.16591
10.9133	0.527505	0.0350507	1.14083	0.499831	0.0357498	1.16986
10.93	0.55363	0.0371402	1.2288	0.499955	0.035673	1.17382
10.9467	0.552524	0.0362435	1.2288	0.499421	0.0356577	1.17777
10.9634	0.508906	0.0349199	1.2288	0.498699	0.0357161	1.18173
10.98	0.447407	0.0373811	1.2288	0.497913	0.0356934	1.18569
10.9967	0.438995	0.0353082	1.2288	0.497528	0.0357447	1.18964
11.0134	0.462987	0.0347316	1.2288	0.496286	0.0356541	1.1936
11.0301	0.470699	0.0334516	1.2288	0.496169	0.0356479	1.19755
11.0468	0.475278	0.0365077	1.2288	0.495475	0.0356656	1.20151
11.0634	0.48363	0.0365233	1.2288	0.494918	0.0356776	1.20406
11.0801	0.531581	0.0343523	1.2288	0.495184	0.0356234	1.21162
11.0968	0.522113	0.0349276	1.11344	0.494762	0.0356599	1.21471
11.1135	0.510868	0.0356096	0.992453	0.49433	0.0357366	1.21756
11.1302	0.518693	0.0362362	0.988431	0.495045	0.0356745	1.22694
11.1469	0.523821	0.0360232	0.968526	0.495667	0.0356922	1.23523
11.2203	0.589083	0.0339461	1.27235	0.495184	0.0357011	1.23698
11.237	0.588271	0.0358063	1.27235	0.494659	0.0356781	1.23615
11.2537	0.548797	0.0342354	1.27235	0.495677	0.0356833	1.23382
11.2703	0.486485	0.0353386	1.27235	0.500035	0.0355931	1.23648
11.287	0.417411	0.037645	1.27235	0.504709	0.0355927	1.23915
11.3037	0.410355	0.0373144	1.27235	0.506554	0.0356387	1.24181
11.3204	0.433918	0.0363503	1.27235	0.506557	0.0357548	1.24448
11.3371	0.425	0.0341456	1.27235	0.504241	0.0357794	1.24714
11.3538	0.464759	0.0362145	1.27235	0.502618	0.0357941	1.24981
11.3704	0.460698	0.0361926	1.27235	0.499166	0.0358629	1.25247
11.3871	0.46401	0.0352776	1.23023	0.496459	0.0358717	1.25898
11.4038	0.502213	0.0343789	1.40607	0.494735	0.0358795	1.26953
11.4205	0.499982	0.0376471	1.32241	0.492834	0.0358847	1.2802
11.4372	0.496668	0.0362253	1.23634	0.490644	0.0359003	1.28859
11.4539	0.53507	0.0351111	1.39795	0.487458	0.0359917	1.29225
11.4705	0.546164	0.0355825	1.38962	0.484071	0.0360071	1.29222
11.4872	0.53913	0.0374053	1.28125	0.482568	0.0360498	1.29351
11.5039	0.536775	0.0355529	1.20405	0.483388	0.0360951	1.29407
11.5206	0.539437	0.0350766	1.15869	0.486613	0.0360895	1.29308
11.5373	0.578165	0.0346759	1.30875	0.490548	0.0359483	1.29275
11.5539	0.579196	0.0352945	1.30875	0.493976	0.0359237	1.29189
11.5706	0.518341	0.0361114	1.30875	0.497586	0.0359287	1.2883
11.5873	0.4708	0.0369371	1.30875	0.500071	0.035951	1.28389
11.604	0.40581	0.0372449	1.30875	0.50319	0.035926	1.28032
11.6207	0.43494	0.0369645	1.30875	0.507018	0.035879	1.27815
11.6373	0.427995	0.0364168	1.30875	0.507829	0.0359428	1.27012
11.654	0.440926	0.035191	1.30875	0.506722	0.0359267	1.26488
11.6707	0.459125	0.035842	1.30875	0.503995	0.0359718	1.26251
11.6874	0.461675	0.036393	1.30875	0.500991	0.0359647	1.25475
11.7041	0.458109	0.0364907	1.22006	0.497414	0.0360231	1.24727
11.7208	0.493506	0.0366906	1.38234	0.49463	0.0359912	1.2434
11.7375	0.486656	0.0362666	1.27129	0.492123	0.0360146	1.24211
11.7541	0.503717	0.0355169	1.31109	0.489991	0.0360433	1.24233
11.7708	0.511075	0.0366988	1.28905	0.486653	0.0360792	1.23613
11.7875	0.514186	0.037475	1.2428	0.483797	0.0361031	1.23125
11.8042	0.528401	0.0330803	1.26247	0.482459	0.0361477	1.22129
11.8209	0.536755	0.0356107	1.2464	0.483867	0.0360914	1.21667
11.8375	0.533294	0.0342954	1.16468	0.486949	0.0360474	1.20718
11.8542	0.539311	0.0368833	1.1401	0.490079	0.0359765	1.20194
11.8709	0.554274	0.0354438	1.1652	0.494038	0.0359863	1.19812
11.8876	0.578832	0.0338668	1.1652	0.497668	0.0359949	1.1943
11.9043	0.526556	0.0362919	1.1652	0.49849	0.0360117	1.19048
11.9209	0.466781	0.037166	1.1652	0.49832	0.0360095	1.18666
11.9376	0.414848	0.0375778	1.1652	0.497885	0.0360127	1.18579
11.9543	0.444957	0.0348992	1.1652	0.496313	0.0359938	1.17952
11.971	0.43885	0.037333	1.1652	0.495365	0.0359786	1.17695
11.9877	0.455606	0.0364487	1.1652	0.49425	0.036006	1.17305
12.0044	0.461575	0.0362539	1.1652	0.493578	0.036032	1.16988
12.021	0.475482	0.0359386	1.1652	0.493178	0.0360071	1.16855
12.0377	0.478012	0.035754	1.12286	0.493092	0.036078	1.16915
12.0544	0.493504	0.0360104	1.16241	0.492579	0.036108	1.1673
12.0711	0.478222	0.0374509	1.00992	0.492032	0.0361935	1.16533
12.0878	0.513015	0.035246	1.17011	0.492155	0.0361091	1.16726
12.1044	0.498271	0.0359262	1.02412	0.492151	0.0361445	1.16835
12.1211	0.528839	0.0348353	1.15154	0.489698	0.0362337	1.16945
12.1378	0.546794	0.0367112	1.19412	0.487122	0.0361746	1.17054
12.1545	0.54981	0.0354489	1.19412	0.486787	0.0361479	1.17163
12.1712	0.483787	0.0363469	1.19412	0.487438	0.0361603	1.17273
12.1878	0.456572	0.036327	1.19412	0.487988	0.0362449	1.17382
12.2045	0.445052	0.036588	1.19412	0.489295	0.0361493	1.17492
12.2212	0.446345	0.0361217	1.19412	0.490248	0.036113	1.17601
12.2379	0.458226	0.0358103	1.19412	0.491845	0.03609	1.17711
12.2546	0.47028	0.0363403	1.19412	0.493009	0.0360648	1.17638
12.2713	0.490894	0.0374791	1.19412	0.493763	0.0360956	1.17323
12.2879	0.502192	0.0367275	1.20268	0.495192	0.0361112	1.17395
12.3046	0.525827	0.035208	1.28051	0.496961	0.0360495	1.17682
12.3213	0.521348	0.0365106	1.19082	0.498014	0.0360472	1.175
12.338	0.51691	0.0368608	1.10563	0.500077	0.0360243	1.17804
12.3546	0.542991	0.0343494	1.19803	0.498672	0.0360965	1.17684
12.3713	0.554142	0.0365053	1.19803	0.495188	0.0360922	1.17421
12.388	0.505254	0.0365448	1.19803	0.492269	0.0361441	1.17159
12.4047	0.449275	0.0345178	1.19803	0.491516	0.0361373	1.16897
12.4214	0.456727	0.0363651	1.19803	0.491883	0.0360758	1.16634
12.4381	0.434391	0.0379508	1.19803	0.493275	0.0360455	1.16372
12.4547	0.461444	0.0374362	1.19803	0.494903	0.036068	1.16109
12.4714	0.478072	0.034466	1.19803	0.496127	0.0361451	1.15656
12.4881	0.484179	0.0353576	1.19803	0.497877	0.0361531	1.15573
12.5048	0.509482	0.0355665	1.19803	0.498668	0.0361583	1.15138
12.5215	0.510403	0.0351809	1.14354	0.499934	0.0361288	1.14982
12.5381	0.500631	0.0366793	1.02837	0.500957	0.0362105	1.14566
12.5548	0.536387	0.0364782	1.18391	0.499471	0.0362227	1.14449
12.5715	0.531303	0.0355991	1.09614	0.497286	0.0362569	1.14617
12.5882	0.544582	0.0351781	1.1154	0.494005	0.0363321	1.14476
12.6049	0.560156	0.0352375	1.1154	0.490888	0.036331	1.14335
12.6215	0.486715	0.0370035	1.1154	0.489256	0.0363304	1.14194
12.6382	0.442276	0.0365799	1.1154	0.490123	0.0364972	1.14054
12.6549	0.462225	0.0370065	1.1154	0.491274	0.0364689	1.13913
12.6716	0.461186	0.0361422	1.1154	0.493266	0.0364755	1.13638
12.6882	0.467597	0.034484	1.1154	0.494872	0.0364217	1.13486
12.7049	0.486797	0.0356768	1.1154	0.495827	0.0365518	1.13085
12.7216	0.495203	0.036798	1.1154	0.497207	0.0366636	1.12869
12.7383	0.494942	0.0381243	1.05804	0.498612	0.0367097	1.12948
12.755	0.522777	0.0365796	1.16928	0.500542	0.0367327	1.13209
12.7717	0.514622	0.0376344	1.06365	0.500276	0.0367643	1.13854
12.7884	0.540167	0.0358427	1.15581	0.496402	0.0368399	1.1398
12.805	0.556521	0.0376604	1.15581	0.493634	0.0368893	1.14399
12.8217	0.476778	0.0368753	1.15581	0.490751	0.0369437	1.14754
12.8384	0.451365	0.037886	1.15581	0.48715	0.0370891	1.15108
12.8551	0.444556	0.0366067	1.15581	0.487001	0.037091	1.15463
12.8717	0.460623	0.0364725	1.15581	0.488354	0.0371622	1.15818
12.8884	0.456307	0.0365252	1.15581	0.489785	0.037204	1.16421
12.9051	0.475283	0.0395226	1.15581	0.491448	0.0371999	1.16923
12.9218	0.491257	0.0355161	1.15581	0.493131	0.037368	1.17352
12.9385	0.494135	0.0381494	1.11554	0.494313	0.0374977	1.17653
12.9551	0.509641	0.035821	1.15246	0.495927	0.0375073	1.18154
12.9718	0.506717	0.0383703	1.07757	0.497732	0.0375608	1.18846
12.9885	0.525585	0.0387115	1.13337	0.497003	0.0375711	1.19167
13.0052	0.551629	0.0369482	1.22179	0.494383	0.037642	1.1984
13.0219	0.568305	0.035873	1.22179	0.490634	0.0377486	1.20206
13.0386	0.492633	0.0376252	1.22179	0.487089	0.0378139	1.20573
13.0552	0.420185	0.0387467	1.22179	0.486151	0.0379697	1.20939
13.0719	0.448264	0.0370821	1.22179	0.486923	0.0380985	1.21305
13.0886	0.458072	0.0368089	1.22179	0.488475	0.0381793	1.21671
13.1053	0.452122	0.0396014	1.22179	0.489573	0.0383211	1.22037
13.122	0.482264	0.0370599	1.22179	0.490873	0.0384459	1.22227
13.1386	0.48285	0.0387139	1.22179	0.491748	0.0385225	1.2234
13.1553	0.505181	0.0382609	1.29634	0.492714	0.0386957	1.22621
13.172	0.511047	0.0360192	1.26615	0.493427	0.038799	1.22738
13.1887	0.518086	0.039529	1.24389	0.493936	0.0389803	1.22721
13.2054	0.522285	0.0395669	1.20591	0.494788	0.0391205	1.22902
13.222	0.543603	0.0370851	1.26563	0.495389	0.0392001	1.22918
13.2387	0.549096	0.0397297	1.26563	0.495152	0.0393217	1.22641
13.2554	0.500913	0.0368898	1.26563	0.4933	0.0395284	1.22363
13.2721	0.436023	0.0397613	1.26563	0.492384	0.0397629	1.22085
13.2888	0.4277	0.0390402	1.26563	0.491576	0.0399263	1.21807
13.3055	0.450159	0.0396206	1.26563	0.490208	0.0401977	1.21529
13.3221	0.448633	0.041549	1.26563	0.488832	0.0404471	1.21251
13.3388	0.474534	0.0417496	1.26563	0.488318	0.0405585	1.20974
13.3555	0.491109	0.0390288	1.26563	0.486802	0.0407467	1.20696
13.3722	0.493576	0.0407277	1.26563	0.485823	0.040941	1.20418
13.3889	0.49531	0.0402679	1.21287	0.484361	0.0411636	1.19874
13.4055	0.501527	0.0418212	1.18965	0.48306	0.0414531	1.19471
13.4222	0.520242	0.0407136	1.24008	0.482257	0.0416485	1.19406
13.4389	0.515528	0.0412481	1.15077	0.481361	0.041796	1.19293
13.4556	0.524911	0.04126	1.14734	0.480327	0.041972	1.19125
13.4723	0.532264	0.0425761	1.1317	0.479465	0.0421947	1.18961
13.489	0.543619	0.0410984	1.13844	0.479914	0.04248	1.18424
13.5056	0.544527	0.0405958	1.13844	0.48321	0.0426862	1.18093
13.5223	0.512746	0.0420741	1.13844	0.486609	0.0428747	1.17471
13.539	0.46513	0.044661	1.13844	0.489751	0.0431167	1.16942
13.5557	0.395944	0.043648	1.13844	0.493158	0.0432831	1.16414
13.5724	0.407236	0.0452264	1.13844	0.493952	0.0434488	1.15886
13.589	0.416787	0.0442902	1.13844	0.492887	0.0437498	1.15358
13.6057	0.436717	0.042943	1.13844	0.491546	0.0439664	1.1483
13.6224	0.436786	0.0427061	1.13844	0.491019	0.0442333	1.14478
13.6391	0.453458	0.044543	1.13844	0.490142	0.0444562	1.14203
13.6558	0.46132	0.0449385	1.13309	0.489094	0.0448131	1.1376
13.6724	0.472021	0.0447045	1.14523	0.488031	0.0450285	1.13614
13.6891	0.494005	0.0453912	1.22453	0.487592	0.045303	1.13861
13.7058	0.495413	0.0439918	1.17185	0.486753	0.0455799	1.13865
13.7225	0.512581	0.0423657	1.21546	0.48668	0.0458943	1.14313
13.7391	0.523226	0.0464106	1.21635	0.485896	0.0461674	1.14164
13.7558	0.514383	0.0454474	1.10439	0.486699	0.0463944	1.14133
13.7725	0.534892	0.0459485	1.16647	0.489122	0.0466469	1.13931
13.7892	0.529694	0.044694	1.07884	0.494597	0.0469151	1.13957
13.8059	0.544423	0.0468821	1.10719	0.500066	0.0470942	1.13984
13.8226	0.550831	0.0465392	1.10719	0.503662	0.047313	1.14011
13.8393	0.49834	0.0467199	1.10719	0.503818	0.0477004	1.14037
13.8559	0.459187	0.0480615	1.10719	0.504059	0.0480175	1.14064
13.8726	0.453343	0.047224	1.10719	0.504581	0.0482146	1.1409
13.8893	0.479496	0.0482759	1.10719	0.50523	0.0485758	1.14135
13.906	0.4752	0.0485076	1.10719	0.505719	0.0488722	1.14139
13.9227	0.488815	0.0514194	1.10719	0.505768	0.0491943	1.13878
13.9393	0.483628	0.0477111	1.10719	0.506111	0.0495838	1.13793
13.956	0.511758	0.0494946	1.22143	0.506009	0.0500321	1.13448
13.9727	0.507068	0.0508827	1.13274	0.506058	0.0502444	1.13206
13.9894	0.54143	0.0505316	1.27281	0.506722	0.050542	1.13329
14.0061	0.52102	0.0487895	1.09389	0.507573	0.0509245	1.13532
14.0227	0.536843	0.0488825	1.12895	0.508206	0.0512503	1.14028
14.0394	0.537813	0.0522365	1.07792	0.50709	0.0514852	1.14429
14.0561	0.560208	0.0516939	1.14641	0.503464	0.0517487	1.14829
14.0728	0.571293	0.0505984	1.14641	0.50163	0.0520197	1.1523
14.0895	0.524672	0.0508557	1.14641	0.501397	0.0523437	1.15631
14.1062	0.44139	0.0545635	1.14641	0.501702	0.0526409	1.16032
14.1228	0.444005	0.0522208	1.14641	0.501545	0.0530087	1.16433
14.1395	0.46913	0.0504543	1.14641	0.502063	0.0532756	1.16834
14.1562	0.480805	0.0557746	1.14641	0.502675	0.0534745	1.17234
14.1729	0.486683	0.053596	1.14641	0.503661	0.0537619	1.17549
14.1896	0.495458	0.0550564	1.14641	0.503791	0.0540593	1.17329
14.2062	0.505715	0.0556766	1.14641	0.504206	0.0543567	1.17288
14.2229	0.509536	0.0558127	1.11167	0.503715	0.0546888	1.1673
14.2396	0.524672	0.0527808	1.14391	0.504729	0.0549891	1.17043
14.2563	0.53431	0.054375	1.14132	0.505675	0.055413	1.1724
14.273	0.560429	0.0574235	1.22744	0.504061	0.0557889	1.17607
14.2896	0.548681	0.0544675	1.22744	0.500191	0.0561132	1.17745
14.3063	0.510955	0.0539299	1.22744	0.496735	0.0563903	1.17884
14.323	0.44203	0.0544444	1.22744	0.493961	0.0567614	1.18022
14.3397	0.443314	0.0548497	1.22744	0.494493	0.0570679	1.18161
14.3564	0.452198	0.0577827	1.22744	0.495483	0.0573247	1.18299
14.3731	0.462501	0.0561391	1.22744	0.495782	0.0578206	1.18438
14.3897	0.47478	0.0593091	1.22744	0.495751	0.0581747	1.18416
14.4064	0.490738	0.0565147	1.22744	0.496702	0.0585789	1.18914
14.4231	0.507192	0.0573858	1.22744	0.497715	0.0587868	1.19401
14.4398	0.51321	0.0563339	1.20145	0.498352	0.0591598	1.19653
14.4564	0.51565	0.0584164	1.15561	0.498902	0.0595478	1.1984
14.4731	0.51953	0.0598055	1.12032	0.499329	0.0600508	1.19941
14.4898	0.52668	0.0604938	1.10531	0.499306	0.0603403	1.19782
14.5065	0.55146	0.057799	1.18797	0.49855	0.0606068	1.1923
14.5232	0.565223	0.0615989	1.18797	0.498991	0.0610294	1.18942
14.5399	0.489372	0.0635139	1.18797	0.501058	0.0614734	1.18653
14.5565	0.444113	0.061424	1.18797	0.503621	0.061976	1.18364
14.5732	0.46761	0.0589109	1.18797	0.50479	0.0623781	1.18076
14.5899	0.441459	0.0619874	1.18797	0.502882	0.0626422	1.17787
14.6066	0.457351	0.0637584	1.18797	0.501477	0.0629892	1.17498
14.6233	0.47372	0.0599268	1.18797	0.499779	0.0632756	1.1721
14.6399	0.478086	0.0653315	1.18797	0.497224	0.0636767	1.16921
14.6566	0.479868	0.0663969	1.13974	0.494497	0.0640622	1.16633
14.6733	0.515222	0.0657229	1.29601	0.492569	0.0643707	1.16431
14.69	0.52586	0.0612916	1.29252	0.491043	0.0646568	1.16505
14.7067	0.524808	0.0668664	1.22189	0.489204	0.0648247	1.16382
14.7233	0.526031	0.0674528	1.16778	0.487325	0.0650056	1.16256
14.74	0.537503	0.0678708	1.17411	0.485118	0.0654128	1.15989
14.7567	0.533613	0.0630612	1.09362	0.483012	0.0655945	1.15878
14.7734	0.537737	0.0654192	1.06203	0.483736	0.0658706	1.15753
14.7901	0.56191	0.0671458	1.14084	0.486235	0.0660481	1.15591
14.8068	0.572974	0.067248	1.14084	0.488258	0.0662663	1.15416
14.8234	0.518917	0.0695226	1.14084	0.491476	0.0664878	1.15233
14.8401	0.478399	0.066913	1.14084	0.494301	0.0668251	1.14937
14.8568	0.394939	0.0657051	1.14084	0.497098	0.067212	1.14642
14.8735	0.420344	0.06655	1.14084	0.497928	0.067415	1.14346
14.8902	0.423866	0.0679021	1.14084	0.496647	0.0674971	1.14211
14.9068	0.414061	0.0685463	1.14084	0.495024	0.0676547	1.13555
14.9235	0.425382	0.0689505	1.14084	0.492113	0.0680087	1.1291
14.9402	0.455379	0.0655883	1.14084	0.489299	0.0681659	1.12501
14.9569	0.469884	0.0670018	1.17787	0.48678	0.0683071	1.12273
14.9736	0.464358	0.06484	1.08349	0.484208	0.0684658	1.12023
14.9902	0.470312	0.0659231	1.06753	0.482122	0.068873	1.12042
15.0069	0.485238	0.0700135	1.10789	0.48032	0.0691012	1.12166
15.0236	0.502043	0.0670506	1.15463	0.477795	0.0693894	1.11895
15.0403	0.511102	0.0717959	1.15055	0.475917	0.069546	1.12055
15.057	0.519072	0.066749	1.13945	0.475176	0.0696218	1.11624
15.0737	0.528318	0.0654584	1.13544	0.476139	0.0698441	1.11235
15.0903	0.537983	0.0686317	1.13305	0.480473	0.0701186	1.11017
15.107	0.542091	0.0738788	1.09922	0.484559	0.070372	1.10958
15.1237	0.557631	0.0715322	1.09922	0.488578	0.0705907	1.10898
15.1404	0.503003	0.0714202	1.09922	0.491233	0.0708501	1.10838
15.1571	0.441425	0.0688617	1.09922	0.491978	0.070992	1.10778
15.1737	0.466545	0.0704512	1.09922	0.491369	0.071243	1.10718
15.1904	0.438518	0.0719105	1.09922	0.490785	0.0715226	1.10535
15.2071	0.440387	0.0715827	1.09922	0.49068	0.0718397	1.10666
15.2238	0.450458	0.071688	1.09922	0.490829	0.0721675	1.10851
15.2405	0.460339	0.0726327	1.09922	0.490425	0.0723553	1.10901
15.2571	0.471043	0.0752772	1.09922	0.490123	0.0726653	1.11018
15.2738	0.483687	0.072264	1.09922	0.490452	0.0726428	1.11505
15.2905	0.486153	0.075792	1.05951	0.489809	0.0728849	1.11396
15.3072	0.516636	0.0719481	1.18898	0.489423	0.0732467	1.1145
15.3239	0.49669	0.0717941	1.01142	0.489256	0.0733966	1.11629
15.3406	0.507295	0.0735839	1.02423	0.489634	0.0733189	1.121
15.3572	0.524941	0.0739393	1.07559	0.48905	0.0732265	1.12571
15.3739	0.542928	0.0741514	1.12289	0.488655	0.073375	1.13042
15.3906	0.544438	0.0744625	1.12289	0.488263	0.0736003	1.13513
15.4073	0.493714	0.0763303	1.12289	0.487699	0.0737273	1.13983
15.424	0.447722	0.0732066	1.12289	0.487858	0.0739866	1.14454
15.4406	0.437119	0.0731178	1.12289	0.488946	0.0742199	1.14925
15.4573	0.452363	0.0753899	1.12289	0.48985	0.0742929	1.15396
15.474	0.461205	0.0743548	1.12289	0.491051	0.0742842	1.15867
15.4907	0.474789	0.0757557	1.12289	0.492267	0.0742424	1.16354
15.5074	0.473126	0.0756477	1.12289	0.493278	0.0743606	1.1676
15.524	0.492957	0.0763516	1.18992	0.494726	0.0742477	1.17393
15.5407	0.520998	0.0711207	1.2964	0.495148	0.0744657	1.17381
15.5574	0.499761	0.0740109	1.10673	0.496294	0.0747297	1.17797
15.5741	0.516756	0.0763124	1.15172	0.497974	0.0746939	1.1847
15.5908	0.532951	0.0731282	1.18671	0.498904	0.0748657	1.18971
15.6075	0.553434	0.0715497	1.24051	0.497499	0.0750266	1.19315
15.6241	0.540124	0.0687599	1.24051	0.494601	0.075243	1.19658
15.6408	0.491155	0.0758731	1.24051	0.492114	0.0754946	1.20002
15.6575	0.429651	0.075621	1.24051	0.490943	0.0755674	1.20346
15.6742	0.449639	0.0742615	1.24051	0.491047	0.0756169	1.20689
15.6909	0.443277	0.0796902	1.24051	0.49075	0.0755651	1.21033
15.7075	0.473021	0.0785816	1.24051	0.489792	0.075661	1.21377
15.7242	0.477595	0.0738792	1.24051	0.48962	0.0757974	1.21721
15.7409	0.49637	0.0723705	1.24051	0.489388	0.0759857	1.21786
15.7576	0.507508	0.074023	1.24506	0.488748	0.0760892	1.21599
15.7743	0.514029	0.0758099	1.22111	0.487331	0.0764126	1.20967
15.7909	0.529592	0.0724061	1.24953	0.487461	0.0764274	1.21295
15.8076	0.529296	0.0784879	1.18538	0.487886	0.0764311	1.21774
15.8243	0.531072	0.079714	1.13616	0.487225	0.0765987	1.21606
15.841	0.557676	0.0725078	1.226	0.485795	0.076813	1.21018
15.8577	0.552853	0.0790963	1.226	0.485799	0.0771466	1.20818
15.8744	0.500776	0.0789778	1.226	0.488032	0.0774153	1.20619
15.8911	0.457502	0.0809548	1.226	0.489816	0.0777703	1.20419
15.9078	0.4191	0.0838758	1.226	0.48921	0.0779522	1.2022
15.9244	0.412605	0.0753918	1.226	0.489043	0.0781359	1.2002
15.9411	0.440223	0.0746016	1.226	0.48821	0.078213	1.19821
15.9578	0.443475	0.0738378	1.226	0.488011	0.0784449	1.19621
15.9745	0.432448	0.0772311	1.226	0.487296	0.0784652	1.19422
15.9912	0.469638	0.0798477	1.226	0.486504	0.0785959	1.19207
16.0078	0.466167	0.0812967	1.14245	0.485931	0.0787646	1.19142
16.0245	0.473761	0.0794564	1.1338	0.48535	0.0789917	1.19087
16.0412	0.478484	0.0808238	1.10687	0.484596	0.0791216	1.18931
16.0579	0.503653	0.0744527	1.20532	0.484213	0.0791335	1.19002
16.0745	0.529497	0.0764244	1.29517	0.483142	0.0791768	1.18694
16.0912	0.513137	0.0781551	1.13626	0.482959	0.0792985	1.18605
16.1079	0.510524	0.07798	1.06413	0.483936	0.0792972	1.17995
16.1246	0.540242	0.0787691	1.18066	0.48749	0.0794696	1.17832
16.1413	0.558148	0.0839331	1.18066	0.492715	0.0794117	1.1767
16.158	0.483172	0.0862721	1.18066	0.49616	0.0795375	1.17508
16.1746	0.431457	0.0797185	1.18066	0.496892	0.0799381	1.17346
16.1913	0.43828	0.0851993	1.18066	0.495656	0.0801962	1.17184
16.208	0.44801	0.0808959	1.18066	0.494786	0.0803217	1.17022
16.2247	0.471632	0.0808364	1.18066	0.49317	0.0803584	1.16859
16.2414	0.474912	0.0729789	1.18066	0.492017	0.0802709	1.16976
16.258	0.483749	0.0779427	1.18066	0.491278	0.0801909	1.17121
16.2747	0.496841	0.0808731	1.20174	0.490211	0.0801459	1.17356
16.2914	0.512183	0.0792189	1.23289	0.489054	0.0802357	1.17558
16.3081	0.50666	0.0823846	1.13872	0.487444	0.0802448	1.17507
16.3248	0.519572	0.0800708	1.15728	0.486349	0.0805454	1.17754
16.3414	0.525552	0.0738081	1.13375	0.485002	0.0805597	1.17825
16.3581	0.54738	0.0827458	1.19914	0.484007	0.0805241	1.18149
16.3748	0.530091	0.0789391	1.0429	0.481483	0.0803329	1.17697
16.3915	0.564108	0.0861259	1.17735	0.482984	0.080052	1.17977
16.4082	0.57585	0.0821385	1.17735	0.485756	0.0801721	1.17785
16.4248	0.515945	0.079167	1.17735	0.488998	0.0799021	1.17805
16.4415	0.462182	0.0866197	1.17735	0.492444	0.0797817	1.17919
16.4582	0.406404	0.081581	1.17735	0.495256	0.0796479	1.18033
16.4749	0.40635	0.080997	1.17735	0.496046	0.0800736	1.18146
16.4916	0.42116	0.0809479	1.17735	0.495053	0.0800905	1.1826
16.5082	0.431558	0.0786702	1.17735	0.49392	0.0799951	1.18304
16.5249	0.451609	0.0770573	1.17735	0.492803	0.0800482	1.18243
16.5416	0.446463	0.0794737	1.17735	0.492002	0.0798725	1.18497
16.5583	0.468964	0.0771471	1.26599	0.490801	0.0798055	1.18689
16.575	0.481178	0.0766957	1.27983	0.489705	0.0797425	1.18959
16.5917	0.480291	0.0871743	1.2103	0.488267	0.0794749	1.19041
16.6083	0.470111	0.0784097	1.08552	0.487691	0.0794468	1.19608
16.625	0.510407	0.0776994	1.27796	0.486057	0.0791141	1.19569
16.6417	0.482418	0.0781979	1.04487	0.484156	0.079077	1.19408
16.6584	0.528211	0.0778458	1.26468	0.48442	0.0792719	1.19155
16.6751	0.514621	0.0833203	1.12325	0.48712	0.0790099	1.19081
16.6918	0.535519	0.0771018	1.1865	0.492032	0.0789581	1.19007
16.7084	0.551392	0.0772818	1.21481	0.495286	0.0789716	1.18934
16.7251	0.555995	0.0768245	1.21481	0.495933	0.0789627	1.1886
16.7418	0.4986	0.0857493	1.21481	0.496669	0.0789883	1.18786
16.7585	0.453978	0.0784499	1.21481	0.496758	0.0791429	1.18712
16.7752	0.462849	0.07801	1.21481	0.49709	0.0791569	1.18638
16.7918	0.478658	0.0808105	1.21481	0.497721	0.079235	1.18269
16.8085	0.482632	0.0771143	1.21481	0.498182	0.0794518	1.17853
16.8252	0.483543	0.0780624	1.21481	0.498891	0.0791922	1.1767
16.8419	0.492679	0.0719163	1.21481	0.500132	0.0792432	1.17824
16.8586	0.504251	0.0747186	1.22371	0.500538	0.0792629	1.17444
16.8752	0.512802	0.0780952	1.21298	0.50264	0.0795385	1.18076
16.8919	0.515089	0.0761443	1.16567	0.502797	0.0794778	1.17537
16.9086	0.518825	0.0810258	1.12907	0.503845	0.0794619	1.17528
16.9253	0.523847	0.0850163	1.10152	0.504617	0.0796685	1.17309
16.942	0.543186	0.0787576	1.1552	0.502703	0.0797996	1.16996
16.9587	0.553775	0.080028	1.1552	0.499401	0.079961	1.16683
16.9753	0.503976	0.0814028	1.1552	0.498136	0.0796383	1.16369
16.992	0.440573	0.0806801	1.1552	0.49822	0.0796002	1.16056
17.0087	0.45363	0.0794394	1.1552	0.498788	0.0796985	1.15743
17.0254	0.454283	0.0816955	1.1552	0.49874	0.0797589	1.15429
17.042	0.456422	0.0798918	1.1552	0.499031	0.0798197	1.15116
17.0587	0.48788	0.0794911	1.1552	0.49927	0.0798671	1.14603
17.0754	0.495015	0.0831984	1.1552	0.500271	0.0802269	1.14544
17.0921	0.501564	0.0793859	1.1552	0.500937	0.0802806	1.14285
17.1088	0.507349	0.0799415	1.13184	0.501254	0.0803173	1.13834
17.1255	0.522568	0.0782889	1.16392	0.50207	0.0806166	1.13687
17.1421	0.545501	0.0864674	1.23457	0.502564	0.0806798	1.13364
17.1588	0.532896	0.0760252	1.10271	0.503864	0.0805922	1.13494
17.1755	0.546065	0.0828411	1.1208	0.505287	0.080572	1.13445
17.1922	0.558683	0.0832996	1.1208	0.503848	0.0807226	1.13395
17.2089	0.493973	0.0812175	1.1208	0.502768	0.080882	1.13346
17.2256	0.456943	0.0816658	1.1208	0.501997	0.0807805	1.13296
17.2422	0.460647	0.0760691	1.1208	0.500563	0.080775	1.13247
17.2589	0.456495	0.0773051	1.1208	0.499137	0.0805351	1.13198
17.2756	0.4799	0.0809582	1.1208	0.498555	0.0805146	1.13148
17.2923	0.477215	0.082623	1.1208	0.497384	0.0804115	1.13099
17.3089	0.491365	0.0789385	1.1208	0.495985	0.0803385	1.13049
17.3256	0.490708	0.0794851	1.06075	0.494872	0.0804982	1.13139
17.3423	0.522704	0.0827091	1.19721	0.493559	0.080417	1.13104
17.359	0.524232	0.0763314	1.14611	0.492242	0.0804633	1.13093
17.3757	0.522306	0.0791969	1.07776	0.49018	0.0802085	1.12666
17.3924	0.539573	0.0851219	1.12144	0.489289	0.0803333	1.12948
17.409	0.533655	0.0829207	1.03229	0.488102	0.080036	1.13057
17.4257	0.562834	0.0823882	1.14038	0.48701	0.0799591	1.13272
17.4424	0.585888	0.0781533	1.14038	0.488228	0.080059	1.13377
17.4591	0.510594	0.0845455	1.14038	0.490147	0.0802004	1.12983
17.4758	0.471569	0.0861842	1.14038	0.49261	0.080466	1.12804
17.4924	0.417457	0.077637	1.14038	0.496374	0.0804566	1.13079
17.5091	0.410594	0.0792736	1.14038	0.499618	0.0803844	1.13354
17.5258	0.411498	0.0744978	1.14038	0.500365	0.0802711	1.13629
17.5425	0.438969	0.0792756	1.14038	0.499045	0.0802865	1.13904
17.5592	0.452758	0.0763994	1.14038	0.498005	0.0802365	1.14379
17.5758	0.453037	0.0810078	1.14038	0.496443	0.0801549	1.14399
17.5925	0.46817	0.0841791	1.18193	0.495175	0.0804449	1.1459
17.6092	0.467964	0.0775052	1.12152	0.494292	0.0805453	1.15009
17.6259	0.483053	0.0796783	1.16064	0.492853	0.0803586	1.15281
17.6426	0.48365	0.0788207	1.10632	0.491927	0.0802878	1.1584
17.6593	0.506156	0.0797701	1.18745	0.49053	0.0799434	1.16131
17.676	0.510466	0.0739226	1.15352	0.488405	0.0801229	1.16241
17.6926	0.525931	0.0809936	1.18538	0.489017	0.0799885	1.16285
17.7093	0.530515	0.0842126	1.15214	0.491494	0.07997	1.16452
17.726	0.514507	0.0859081	1.00262	0.49644	0.0799771	1.16618
17.7427	0.534534	0.0840384	1.06705	0.499079	0.080095	1.16785
17.7594	0.569409	0.0770208	1.20331	0.500153	0.0802901	1.16952
17.7761	0.577229	0.0787949	1.20331	0.500702	0.0802777	1.17119
17.7927	0.499619	0.0792215	1.20331	0.50075	0.0805705	1.17286
17.8094	0.451769	0.0794016	1.20331	0.501497	0.0806475	1.17453
17.8261	0.459511	0.0779861	1.20331	0.501661	0.0805407	1.17481
17.8428	0.475842	0.0802588	1.20331	0.502223	0.0808158	1.17711
17.8595	0.486182	0.0850327	1.20331	0.50298	0.0809277	1.18035
17.8762	0.495829	0.0822091	1.20331	0.503693	0.0810012	1.18316
17.8928	0.49641	0.0795221	1.20331	0.504129	0.0810093	1.18406
17.9095	0.505868	0.0807951	1.19976	0.504976	0.0812383	1.18722
17.9262	0.52093	0.0720553	1.22779	0.505525	0.081094	1.18844
17.9429	0.522134	0.0835404	1.17333	0.505768	0.0809301	1.18788
17.9596	0.528954	0.0805127	1.15359	0.506808	0.0807504	1.19188
17.9763	0.545883	0.085629	1.19042	0.50747	0.080778	1.19373
17.9929	0.565835	0.0778514	1.19042	0.505336	0.0808465	1.19103
18.0096	0.489751	0.0828092	1.19042	0.501084	0.081077	1.18834
18.0263	0.443716	0.0803506	1.19042	0.499514	0.0811992	1.18564
18.043	0.455457	0.0789025	1.19042	0.499831	0.0811708	1.18295
18.0597	0.454202	0.0851853	1.19042	0.500204	0.0811549	1.18025
18.0763	0.475444	0.0833161	1.19042	0.500037	0.0811434	1.17756
18.093	0.473086	0.080976	1.19042	0.499838	0.0810833	1.17486
18.1097	0.484805	0.0857586	1.19042	0.499606	0.0811356	1.17217
18.1264	0.505767	0.0830339	1.25789	0.500144	0.0811253	1.17233
18.1431	0.505052	0.0810259	1.19075	0.5004	0.0814045	1.1708
18.1597	0.519237	0.0800132	1.21431	0.500666	0.0816307	1.16936
18.1764	0.535884	0.0807948	1.24827	0.500681	0.0814271	1.16655
18.1931	0.542376	0.0766637	1.22198	0.501525	0.0814099	1.16848
18.2098	0.537817	0.0792956	1.13556	0.501968	0.0814039	1.16918
18.2265	0.545708	0.0805174	1.12248	0.499357	0.081566	1.16988
18.2431	0.554381	0.0848667	1.12248	0.498047	0.0816586	1.17058
18.2598	0.505409	0.0790736	1.12248	0.498451	0.0816787	1.17128
18.2765	0.449676	0.0857106	1.12248	0.498404	0.0818289	1.17198
18.2932	0.452509	0.0828865	1.12248	0.499377	0.0817622	1.17268
18.3099	0.461262	0.0785497	1.12248	0.500189	0.0815926	1.17338
18.3265	0.470703	0.0775102	1.12248	0.501304	0.08153	1.17408
18.3432	0.470834	0.0799149	1.12248	0.502239	0.0812369	1.174
18.3599	0.480223	0.08323	1.12248	0.502366	0.0810337	1.16905
18.3766	0.488866	0.0837771	1.12248	0.502868	0.0809525	1.16654
18.3933	0.512544	0.0792127	1.20825	0.503138	0.0810189	1.16276
18.4099	0.513552	0.0891704	1.15373	0.503548	0.0810918	1.1599
18.4266	0.528908	0.0788416	1.18443	0.504315	0.0811924	1.15791
18.4433	0.522578	0.0774327	1.08909	0.502891	0.0812957	1.1588
18.46	0.554299	0.0799958	1.21143	0.499733	0.0811756	1.16013
18.4767	0.559152	0.085449	1.21143	0.496794	0.0810681	1.16145
18.4933	0.487528	0.0827157	1.21143	0.495112	0.0809308	1.16278
18.51	0.450435	0.0855864	1.21143	0.495262	0.0807738	1.16411
18.5267	0.455833	0.080953	1.21143	0.496456	0.0807136	1.16543
18.5434	0.454042	0.0834092	1.21143	0.497277	0.080768	1.16676
18.5601	0.483401	0.0831848	1.21143	0.498536	0.0809662	1.17069
18.5767	0.499812	0.0782271	1.21143	0.500016	0.08105	1.17388
18.5934	0.506525	0.0790997	1.21143	0.50077	0.0810699	1.1726
18.6101	0.512855	0.0769638	1.18812	0.502396	0.0811185	1.17621
18.6268	0.509586	0.0769395	1.10952	0.503183	0.0811965	1.17463
18.6435	0.520109	0.0785907	1.11537	0.503902	0.0809896	1.17273
18.6601	0.527333	0.0820051	1.10098	0.504949	0.0808944	1.1726
18.6768	0.548188	0.0829803	1.16229	0.506166	0.0808383	1.17563
18.6935	0.565396	0.0796831	1.16229	0.50453	0.0810857	1.1746
18.7102	0.495073	0.0823928	1.16229	0.500667	0.0810455	1.17356
18.7269	0.450994	0.0769143	1.16229	0.500219	0.0808335	1.17252
18.7436	0.466211	0.0816418	1.16229	0.49918	0.0805966	1.17148
18.7602	0.454945	0.0749565	1.16229	0.499165	0.0804913	1.17044
18.7769	0.454152	0.0810011	1.16229	0.499189	0.0802992	1.1694
18.7936	0.488353	0.08108	1.16229	0.498174	0.0801428	1.16836
18.8103	0.485892	0.0801822	1.16229	0.497026	0.080391	1.16732
18.827	0.508473	0.0834551	1.24046	0.496921	0.0803312	1.16629
18.8436	0.515224	0.0824282	1.218	0.496223	0.0804856	1.16176
18.8603	0.502831	0.0838289	1.08406	0.496069	0.0804304	1.16071
18.877	0.537665	0.0852353	1.2308	0.495493	0.0804046	1.15725
18.8937	0.536152	0.08155	1.16081	0.495397	0.0804385	1.15679
18.9104	0.535112	0.0829643	1.09694	0.494745	0.0805493	1.15327
18.9271	0.560334	0.0759857	1.18026	0.493926	0.08048	1.15027
18.9437	0.55907	0.0757503	1.18026	0.495096	0.0803538	1.1435
18.9604	0.505214	0.0874173	1.18026	0.498781	0.0807358	1.14087
18.9771	0.443277	0.0842442	1.18026	0.502142	0.0804759	1.13825
18.9938	0.474074	0.0763532	1.18026	0.504626	0.0807221	1.13562
19.0105	0.419267	0.0784807	1.18026	0.504762	0.0807514	1.133
19.0271	0.455384	0.0777955	1.18026	0.502329	0.0806138	1.13037
19.0438	0.45476	0.0776434	1.18026	0.50019	0.080647	1.12775
19.0605	0.452961	0.0784943	1.18026	0.497072	0.0804205	1.12252
19.0772	0.465372	0.0856729	1.18026	0.494265	0.0801619	1.11803
19.0939	0.503367	0.0773064	1.18026	0.492255	0.0800565	1.11802
19.1105	0.491916	0.081595	1.05222	0.489596	0.0797597	1.11311
19.1272	0.504964	0.0752841	1.07814	0.487214	0.0796778	1.1102
19.1439	0.502848	0.0778172	1.01164	0.484926	0.0797296	1.10803
19.1606	0.524439	0.0830197	1.08718	0.482664	0.0799668	1.10677
19.1773	0.528643	0.0863055	1.05677	0.480363	0.0802074	1.10311
19.194	0.540812	0.0776028	1.07221	0.480125	0.0799269	1.0993
19.2106	0.530178	0.0786088	0.959021	0.482262	0.0796547	1.09557
19.2273	0.561551	0.0883728	1.08354	0.484091	0.0797443	1.09421
19.244	0.567019	0.0738442	1.08354	0.488131	0.0796568	1.09311
19.2607	0.529468	0.0823431	1.08354	0.490521	0.0796577	1.08759
19.2774	0.458239	0.0818806	1.08354	0.494011	0.0797966	1.08634
19.2941	0.415369	0.0769512	1.08354	0.497873	0.0796971	1.08509
19.3107	0.42173	0.0811799	1.08354	0.499167	0.079448	1.08385
19.3274	0.414908	0.0766588	1.08354	0.497191	0.0794714	1.0826
19.3441	0.431017	0.0746712	1.08354	0.495463	0.0795886	1.08562
19.3608	0.442545	0.0806655	1.08354	0.493605	0.0797152	1.08778
19.3775	0.457878	0.0763326	1.08354	0.492234	0.0797024	1.09215
19.3941	0.464693	0.0790917	1.07369	0.490419	0.0795642	1.09401
19.4108	0.466495	0.0845202	1.03162	0.488608	0.0792766	1.09688
19.4275	0.492478	0.0830992	1.14264	0.487048	0.079433	1.09923
19.4442	0.490023	0.0829684	1.07052	0.485888	0.0794145	1.10374
19.4609	0.498091	0.0790049	1.06598	0.484037	0.0791584	1.10439
19.4776	0.507381	0.0760755	1.06812	0.482468	0.0793862	1.10592
19.4943	0.528943	0.0790424	1.13957	0.48216	0.0793783	1.10562
19.5109	0.540453	0.0758559	1.14718	0.484425	0.0793137	1.10467
19.5276	0.527078	0.0778221	1.01464	0.488551	0.0794595	1.10439
19.5443	0.559475	0.0818108	1.14286	0.492534	0.0794443	1.10271
19.561	0.568815	0.0755079	1.14286	0.496779	0.0797244	1.10102
19.5776	0.504204	0.0782002	1.14286	0.499739	0.0799119	1.09933
19.5943	0.44407	0.0780109	1.14286	0.49994	0.0799214	1.09765
19.611	0.440084	0.085111	1.14286	0.499771	0.0800313	1.09596
19.6277	0.449233	0.0790812	1.14286	0.498907	0.0800899	1.0946
19.6444	0.461721	0.0774329	1.14286	0.499043	0.0798689	1.09464
19.661	0.469982	0.0788728	1.14286	0.498521	0.0797476	1.09099
19.6777	0.474311	0.0776775	1.14286	0.49869	0.0795557	1.08973
19.6944	0.494001	0.0822946	1.14286	0.498783	0.0795672	1.08863
19.7111	0.495393	0.0780553	1.09416	0.49869	0.079878	1.08648
19.7278	0.506018	0.0806881	1.10311	0.498737	0.079712	1.08525
19.7445	0.51995	0.0806802	1.12944	0.498159	0.0801189	1.08055
19.7612	0.520212	0.0821068	1.07448	0.498558	0.0803723	1.0816
19.7778	0.526207	0.0799419	1.05513	0.498086	0.0802161	1.07779
19.7945	0.539151	0.0813236	1.07528	0.497339	0.0803889	1.07397
19.8112	0.541208	0.0807252	1.03293	0.49689	0.0806684	1.07015
19.8279	0.542262	0.0850615	1.03293	0.496572	0.0808975	1.06634
19.8446	0.519815	0.0802955	1.03293	0.496844	0.0806401	1.06252
19.8612	0.448569	0.0809505	1.03293	0.497642	0.0807978	1.05871
19.8779	0.452818	0.079629	1.03293	0.49802	0.0808384	1.05489
19.8946	0.438761	0.0808514	1.03293	0.498787	0.0809622	1.05108
19.9113	0.470585	0.0778912	1.03293	0.49919	0.0810271	1.04726
19.9279	0.476813	0.0794597	1.03293	0.499971	0.0808692	1.04792
19.9446	0.495103	0.0772097	1.03293	0.500897	0.0810264	1.04936
19.9613	0.500872	0.0793507	1.03293	0.501479	0.0809363	1.04866
19.978	0.5046	0.0853992	1.00353	0.501893	0.0812664	1.04698
19.9947	0.530332	0.0740628	1.10257	0.502357	0.0813946	1.04565
20.0114	0.523127	0.0880638	1.0064	0.502895	0.0814611	1.04477
20.028	0.539059	0.0854228	1.04608	0.503731	0.0812958	1.04322
20.0447	0.545312	0.077126	1.02838	0.502347	0.0812073	1.04308
20.0614	0.546389	0.08069	1.02838	0.499591	0.0810202	1.04295
20.0781	0.490748	0.0865853	1.02838	0.49752	0.080983	1.04281
20.0948	0.434526	0.0848854	1.02838	0.498184	0.0808297	1.04267
20.1114	0.448232	0.0773893	1.02838	0.498795	0.0809692	1.04253
20.1281	0.473182	0.0838108	1.02838	0.499719	0.080919	1.04239
20.1448	0.473073	0.07865	1.02838	0.500724	0.0808432	1.04226
20.1615	0.492982	0.0825896	1.02838	0.501747	0.0808686	1.04174
20.1782	0.486403	0.0796233	1.02838	0.502409	0.0808753	1.041
20.1949	0.517444	0.0775581	1.16255	0.503141	0.0808919	1.04009
20.2115	0.52316	0.0827708	1.13739	0.50472	0.0807018	1.0439
20.2282	0.523462	0.0779835	1.08224	0.504945	0.0810511	1.03981
20.2449	0.532398	0.0905856	1.07891	0.505683	0.0808799	1.03881
20.2616	0.534115	0.0859533	1.03463	0.506623	0.0807718	1.03649
20.2783	0.54235	0.0819346	1.0288	0.505595	0.0808871	1.03476
20.295	0.564246	0.0763664	1.0288	0.502116	0.0809622	1.03302
20.3116	0.49967	0.0780697	1.0288	0.501298	0.0807038	1.03129
20.3283	0.459589	0.0794472	1.0288	0.501466	0.0806437	1.02956
20.345	0.457671	0.0791792	1.0288	0.500722	0.0807481	1.02782
20.3617	0.468508	0.0763529	1.0288	0.500132	0.0806476	1.02609
20.3784	0.471132	0.083813	1.0288	0.500413	0.080937	1.02436
20.395	0.466502	0.0793458	1.0288	0.499738	0.0806719	1.02263
20.4117	0.500731	0.0756185	1.0288	0.499232	0.0808105	1.02089
20.4284	0.507488	0.0802207	1.01757	0.498455	0.0807058	1.0178
20.4451	0.514957	0.0774111	1.01052	0.497939	0.080629	1.01648
20.4618	0.522838	0.0798497	1.00556	0.498017	0.0807414	1.01867
20.4785	0.551964	0.0796954	1.11792	0.497715	0.0802595	1.01858
20.4951	0.537085	0.0845423	0.98004	0.497752	0.0803952	1.02043
20.5118	0.545265	0.0829281	0.976388	0.497869	0.0803371	1.02262
20.5285	0.567273	0.0821791	0.976388	0.497015	0.0804183	1.02165
20.5452	0.514456	0.0805839	0.976388	0.499472	0.0804438	1.02527
20.5619	0.442019	0.0829431	0.976388	0.502912	0.0805547	1.02889
20.5786	0.466219	0.0788348	0.976388	0.504886	0.0806624	1.0325
20.5952	0.439577	0.0830822	0.976388	0.504742	0.0809663	1.03612
20.6119	0.425894	0.0805208	0.976388	0.502937	0.0807584	1.03974
20.6286	0.455498	0.0807971	0.976388	0.501764	0.0808977	1.04335
20.6453	0.481498	0.0873297	0.976388	0.498809	0.0809446	1.04697
20.662	0.472721	0.0746364	0.976388	0.496108	0.0809725	1.05096
20.6786	0.471232	0.0837825	0.976388	0.493512	0.0810689	1.05519
20.6953	0.494121	0.0744175	1.06986	0.491513	0.0811119	1.05958
20.712	0.50769	0.0804672	1.09763	0.489131	0.0810381	1.06207
20.7287	0.525813	0.0813554	1.14798	0.486916	0.080958	1.06509
20.7454	0.52333	0.076128	1.07638	0.485026	0.0809433	1.07018
20.762	0.535226	0.090023	1.08999	0.483206	0.0807677	1.07822
20.7787	0.545855	0.0801938	1.09448	0.48236	0.0807712	1.0795
20.7954	0.538637	0.0788007	0.999822	0.484473	0.0805358	1.08239
20.8121	0.573369	0.0788338	1.1373	0.486244	0.0806677	1.08622
20.8288	0.562781	0.0827764	1.1373	0.488665	0.0807002	1.08686
20.8455	0.516911	0.0824103	1.1373	0.492116	0.0808822	1.08913
20.8621	0.464195	0.0854686	1.1373	0.495205	0.0810559	1.09314
20.8788	0.416962	0.0775771	1.1373	0.497393	0.0810159	1.09716
20.8955	0.431313	0.0835238	1.1373	0.498313	0.0812775	1.10117
20.9122	0.412089	0.0770255	1.1373	0.497931	0.081188	1.10519
20.9289	0.426443	0.081057	1.1373	0.494288	0.0814488	1.10609
20.9455	0.43708	0.0803035	1.1373	0.491219	0.0814692	1.10606
20.9622	0.462877	0.0811406	1.1373	0.487976	0.0812807	1.10436
20.9789	0.4805	0.0774794	1.19253	0.484642	0.0813813	1.10504
20.9956	0.47065	0.082142	1.07077	0.48073	0.0808863	1.10527
21.0123	0.488538	0.0824858	1.12914	0.477167	0.0807333	1.10534
21.029	0.512698	0.0769118	1.21749	0.474088	0.0808343	1.1084
21.0456	0.489053	0.080689	1.01497	0.470235	0.0807904	1.1076
21.0623	0.505432	0.0758797	1.06304	0.467668	0.0806899	1.11088
21.079	0.51934	0.0827928	1.09133	0.466246	0.0805811	1.10971
21.0957	0.512215	0.0840555	0.995321	0.467026	0.0804068	1.10947
21.1124	0.529408	0.0859806	1.0446	0.469351	0.0805549	1.10716
21.129	0.548167	0.0860086	1.09683	0.47158	0.0804399	1.10541
21.1457	0.547153	0.0861292	1.09683	0.474628	0.0804494	1.10292
21.1624	0.500308	0.0824865	1.09683	0.478053	0.080635	1.10362
21.1791	0.459782	0.0810965	1.09683	0.480906	0.0806487	1.10115
21.1958	0.384829	0.0822425	1.09683	0.48376	0.0806378	1.10174
21.2124	0.415631	0.0810776	1.09683	0.486665	0.0805578	1.10048
21.2291	0.428499	0.0757012	1.09683	0.487167	0.0806327	1.10328
21.2458	0.423333	0.0791463	1.09683	0.486229	0.0805576	1.10413
21.2625	0.417862	0.0751726	1.09683	0.482602	0.0808499	1.10204
21.2792	0.438956	0.0756051	1.09683	0.480242	0.0808245	1.1067
21.2959	0.446268	0.0818299	1.09155	0.47676	0.0808805	1.10976
21.3125	0.457763	0.0775152	1.11327	0.473704	0.0808304	1.11188
21.3292	0.485783	0.0797619	1.23584	0.471384	0.0807604	1.11719
21.3459	0.474259	0.079147	1.10202	0.468484	0.080534	1.12086
21.3626	0.48758	0.0802398	1.13002	0.465156	0.0804194	1.1222
21.3792	0.486723	0.0820195	1.06824	0.462833	0.0802688	1.12794
21.3959	0.49817	0.0800739	1.08457	0.462831	0.0802433	1.13622
21.4126	0.503549	0.0773101	1.06255	0.46389	0.0801527	1.1405
21.4293	0.529174	0.0866253	1.15834	0.467645	0.0800808	1.14395
21.446	0.522692	0.0807157	1.06345	0.470929	0.0800263	1.14868
21.4626	0.548485	0.0808117	1.15478	0.473912	0.0802162	1.1521
21.4793	0.567648	0.0750796	1.15478	0.477094	0.0804162	1.15367
21.496	0.485712	0.0843897	1.15478	0.481472	0.0804752	1.15904
21.5127	0.460398	0.0802339	1.15478	0.48517	0.0804872	1.1644
21.5294	0.40388	0.0856802	1.15478	0.486525	0.0804157	1.16994
21.5461	0.418252	0.0799258	1.15478	0.486372	0.0803683	1.17475
21.5628	0.400974	0.0775602	1.15478	0.485129	0.080264	1.17548
21.5794	0.427666	0.0812914	1.15478	0.484752	0.0801858	1.18067
21.5961	0.442599	0.0819547	1.15478	0.484282	0.0802399	1.18493
21.6128	0.442418	0.0791892	1.15478	0.484335	0.0800497	1.19124
21.6295	0.448318	0.0825692	1.13678	0.484356	0.0802047	1.19702
21.6461	0.47749	0.0816127	1.26906	0.484308	0.0803294	1.20209
21.6628	0.500242	0.0817201	1.34526	0.483739	0.0801574	1.20391
21.6795	0.491542	0.0783781	1.22536	0.48361	0.0800265	1.20818
21.6962	0.497492	0.0800876	1.20019	0.482809	0.080149	1.2085
21.7129	0.514129	0.0794428	1.23887	0.482169	0.0803863	1.21135
21.7295	0.518002	0.081398	1.19943	0.4841	0.0803522	1.2142
21.7462	0.518789	0.0851459	1.14402	0.485403	0.080368	1.21705
21.7629	0.549199	0.0769415	1.25771	0.486807	0.0802099	1.2199
21.7796	0.54989	0.0759659	1.25771	0.488435	0.0801362	1.22275
21.7963	0.486927	0.0796852	1.25771	0.49078	0.0804264	1.22561
21.813	0.453162	0.0760923	1.25771	0.492278	0.0804786	1.22846
21.8297	0.448515	0.0766346	1.25771	0.493661	0.0804436	1.23131
21.8463	0.462936	0.0768005	1.25771	0.494812	0.080522	1.23416
21.863	0.473493	0.0818633	1.25771	0.49652	0.0804886	1.24018
21.8797	0.488302	0.0763125	1.25771	0.497279	0.0805029	1.23972
21.8964	0.498799	0.084725	1.25771	0.497219	0.0805054	1.23428
21.913	0.502112	0.0810492	1.21468	0.498648	0.0807074	1.23782
21.9297	0.512108	0.0814665	1.21309	0.499855	0.080668	1.23986
21.9464	0.51882	0.0767871	1.1915	0.500698	0.0806677	1.23957
21.9631	0.524447	0.0844874	1.16428	0.501184	0.0806883	1.23727
21.9798	0.54845	0.0821973	1.24033	0.502514	0.0806407	1.23971
21.9965	0.543659	0.0833673	1.24033	0.503192	0.0808767	1.23837
22.0131	0.499489	0.0807076	1.24033	0.50214	0.0809645	1.23702
22.0298	0.445977	0.0809378	1.24033	0.501397	0.0809548	1.23568
22.0465	0.467111	0.0777146	1.24033	0.50033	0.0811194	1.23433
22.0632	0.471322	0.0862665	1.24033	0.50037	0.0812177	1.23299
22.0799	0.472607	0.082859	1.24033	0.499435	0.0812906	1.23164
22.0966	0.484068	0.0809038	1.24033	0.49854	0.0811514	1.2303
22.1132	0.476958	0.08154	1.24033	0.497252	0.081276	1.22895
22.1299	0.499561	0.081569	1.31721	0.495883	0.0812839	1.22761
22.1466	0.500255	0.0820394	1.25552	0.495058	0.0812112	1.22987
22.1633	0.49844	0.0817968	1.18184	0.49396	0.0814444	1.23043
22.1799	0.534406	0.084437	1.33176	0.493213	0.0817155	1.23319
22.1966	0.53371	0.0789067	1.26127	0.492531	0.0816647	1.23626
22.2133	0.539439	0.0794345	1.23024	0.491197	0.0815953	1.23556
22.23	0.532574	0.0820135	1.1303	0.490328	0.0815526	1.23463
22.2467	0.558682	0.0837202	1.21736	0.491265	0.0815096	1.23358
22.2634	0.569532	0.0840218	1.21736	0.494521	0.0815129	1.23352
22.28	0.518324	0.0786	1.21736	0.497393	0.0814853	1.23347
22.2967	0.464639	0.0793936	1.21736	0.497984	0.0814694	1.23341
22.3134	0.421154	0.0810302	1.21736	0.497386	0.0813483	1.23335
22.3301	0.449712	0.0795841	1.21736	0.496341	0.0813675	1.23329
22.3468	0.434911	0.0789869	1.21736	0.495663	0.081419	1.23323
22.3635	0.446635	0.0776858	1.21736	0.49466	0.0814857	1.23061
22.3801	0.449663	0.0800514	1.21736	0.494165	0.0814437	1.23004
22.3968	0.457712	0.0849626	1.21736	0.493972	0.0813616	1.23194
22.4135	0.477374	0.0788682	1.28268	0.492958	0.081225	1.22904
22.4302	0.479165	0.0884614	1.22978	0.491736	0.0813835	1.22503
22.4468	0.496401	0.0849207	1.27431	0.49084	0.0814719	1.22322
22.4635	0.504009	0.0829645	1.25622	0.490783	0.0814289	1.2263
22.4802	0.508417	0.0801154	1.21953	0.489958	0.08134	1.22501
22.4969	0.517593	0.0820856	1.21222	0.489292	0.0811211	1.22464
22.5136	0.527598	0.079416	1.20905	0.490852	0.0811121	1.22427
22.5302	0.543661	0.0810391	1.23857	0.492093	0.0813072	1.2239
22.5469	0.55328	0.0768855	1.23857	0.493406	0.0812262	1.22353
22.5636	0.489033	0.0857879	1.23857	0.492533	0.0812982	1.22316
22.5803	0.454667	0.079228	1.23857	0.492122	0.0813535	1.22279
22.597	0.452723	0.0814782	1.23857	0.491781	0.0814128	1.22242
22.6137	0.456632	0.0830873	1.23857	0.491223	0.0814853	1.22205
22.6304	0.469457	0.0835677	1.23857	0.490833	0.081444	1.22168
22.647	0.485405	0.0807802	1.23857	0.490244	0.0814309	1.21914
22.6637	0.492662	0.0793347	1.23857	0.48951	0.0812699	1.21579
22.6804	0.503978	0.0803379	1.24477	0.488892	0.0812553	1.2135
22.6971	0.497061	0.0836626	1.14107	0.488202	0.0813412	1.21094
22.7138	0.512533	0.0820856	1.17597	0.48808	0.0812122	1.21198
22.7304	0.530875	0.0807232	1.22266	0.48763	0.0809761	1.21105
22.7471	0.533942	0.0810538	1.1788	0.487584	0.0809188	1.21254
22.7638	0.549543	0.0774541	1.20627	0.487169	0.0808363	1.21191
22.7805	0.565111	0.0783323	1.20627	0.48654	0.0811587	1.20984
22.7972	0.501876	0.0852456	1.20627	0.487987	0.0810193	1.20545
22.8138	0.460542	0.0785991	1.20627	0.491313	0.0812362	1.20326
22.8305	0.423531	0.0817434	1.20627	0.494341	0.0812276	1.20107
22.8472	0.422591	0.0806478	1.20627	0.496005	0.081162	1.19888
22.8639	0.436386	0.0794656	1.20627	0.495383	0.080998	1.1967
22.8806	0.432919	0.0822246	1.20627	0.492664	0.0810306	1.19451
22.8973	0.446016	0.0837227	1.20627	0.48972	0.0810456	1.19232
22.9139	0.459701	0.0784769	1.20627	0.486446	0.0810587	1.18993
22.9306	0.457156	0.0836302	1.1293	0.484253	0.0810038	1.19099
22.9473	0.477859	0.0844841	1.2057	0.481186	0.0808171	1.19089
22.964	0.48331	0.0855412	1.17944	0.478726	0.0807087	1.18923
22.9807	0.504763	0.0762462	1.25077	0.47616	0.0808441	1.18706
22.9973	0.504099	0.0750026	1.18428	0.473917	0.0809285	1.18751
23.014	0.526201	0.0776971	1.25379	0.471041	0.0811332	1.1852
23.0307	0.531232	0.0785641	1.21965	0.470983	0.0810366	1.18536
23.0474	0.534388	0.0865577	1.17644	0.472191	0.0810932	1.18282
23.0641	0.532441	0.0816053	1.10667	0.474437	0.0810889	1.17722
23.0808	0.554468	0.0857339	1.17295	0.477164	0.0810352	1.17259
23.0974	0.543562	0.081219	1.17295	0.480083	0.0810036	1.16999
23.1141	0.506542	0.0811223	1.17295	0.483902	0.080903	1.1699
23.1308	0.450801	0.0786453	1.17295	0.487359	0.0806784	1.16981
23.1475	0.403829	0.0817599	1.17295	0.48804	0.0809473	1.16972
23.1642	0.404356	0.0797842	1.17295	0.487784	0.0809912	1.17219
23.1808	0.405734	0.0807305	1.17295	0.487217	0.0809865	1.17212
23.1975	0.431298	0.082017	1.17295	0.486784	0.0807185	1.17293
23.2142	0.420519	0.0764839	1.17295	0.486173	0.0806753	1.17135
23.2309	0.457063	0.0774702	1.17295	0.485461	0.0809162	1.172
23.2476	0.456975	0.0851147	1.11372	0.484478	0.0808798	1.17032
23.2642	0.482248	0.0799874	1.21953	0.483302	0.0811861	1.16762
23.2809	0.478825	0.0844731	1.13718	0.482408	0.0811367	1.16678
23.2976	0.500127	0.0823478	1.21091	0.481898	0.0810811	1.16821
23.3143	0.496789	0.0802961	1.13027	0.481254	0.0811193	1.16895
23.331	0.490908	0.0816154	1.03803	0.481356	0.081119	1.16981
23.3477	0.504396	0.0790375	1.06744	0.482488	0.0810255	1.17068
23.3643	0.523956	0.0785176	1.12821	0.48404	0.0809391	1.17154
23.381	0.547483	0.0792058	1.20357	0.485501	0.0807904	1.17241
23.3977	0.549747	0.076986	1.20357	0.48712	0.0808795	1.17327
23.4144	0.480116	0.0865428	1.20357	0.488881	0.080711	1.17414
23.4311	0.449481	0.0849466	1.20357	0.490197	0.0807017	1.175
23.4477	0.460847	0.0843435	1.20357	0.492062	0.0807489	1.17587
23.4644	0.470335	0.0775003	1.20357	0.493099	0.080994	1.17673
23.4811	0.486418	0.0749504	1.20357	0.494408	0.0808259	1.17922
23.4978	0.482741	0.0822311	1.20357	0.495106	0.0807703	1.17759
23.5145	0.496729	0.0766056	1.20357	0.49602	0.0808435	1.17736
23.5311	0.495926	0.087751	1.13854	0.496312	0.0807066	1.1733
23.5478	0.507578	0.0850769	1.15128	0.497042	0.0808473	1.17203
23.5645	0.517134	0.0799384	1.14968	0.498573	0.0806767	1.17546
23.5812	0.535147	0.0868801	1.19491	0.499753	0.0808098	1.17654
23.5979	0.546638	0.0812098	1.1989	0.500692	0.0810192	1.17603
23.6146	0.540489	0.0783174	1.1989	0.501938	0.0811399	1.17301
23.6312	0.497362	0.0760513	1.1989	0.500688	0.0813081	1.16999
23.6479	0.447654	0.0773006	1.1989	0.499799	0.0812136	1.16697
23.6646	0.452948	0.0824552	1.1989	0.498972	0.0810179	1.16394
23.6813	0.458561	0.0756779	1.1989	0.497935	0.080747	1.16092
23.6979	0.470775	0.0817379	1.1989	0.496322	0.0810631	1.1579
23.7146	0.476478	0.0778992	1.1989	0.494419	0.0813239	1.15488
23.7313	0.488144	0.0848223	1.1989	0.492941	0.081464	1.15185
23.748	0.496255	0.0800715	1.18839	0.491971	0.0815661	1.14883
23.7647	0.503203	0.0783205	1.17068	0.491312	0.0813684	1.14794
23.7813	0.506223	0.0866683	1.1301	0.490439	0.0813284	1.14585
23.798	0.50889	0.0782411	1.08935	0.489166	0.081446	1.1415
23.8147	0.518689	0.0845178	1.09211	0.488067	0.0812918	1.13868
23.8314	0.536851	0.0764953	1.14075	0.48684	0.0811568	1.13538
23.8481	0.539778	0.0830308	1.10002	0.4859	0.0811987	1.13074
23.8648	0.552131	0.0848009	1.11291	0.486164	0.0814187	1.12295
23.8815	0.584881	0.0828266	1.11291	0.488945	0.0814969	1.11853
23.8981	0.512238	0.0820333	1.11291	0.491462	0.0813927	1.11184
23.9148	0.453436	0.0837072	1.11291	0.494883	0.0815574	1.1095
23.9315	0.424669	0.0790746	1.11291	0.497082	0.0815738	1.10082
23.9482	0.429745	0.0762156	1.11291	0.500204	0.0818158	1.09661
23.9648	0.42195	0.0869841	1.11291	0.503224	0.081598	1.09241
23.9815	0.429314	0.0827738	1.11291	0.503756	0.0816981	1.08855
23.9982	0.438424	0.0864359	1.11291	0.502744	0.0819442	1.08529
24.0149	0.46761	0.0796679	1.11291	0.500094	0.0816805	1.08337
24.0316	0.476171	0.08182	1.11169	0.498098	0.0817794	1.08282
24.0482	0.481382	0.0838765	1.08875	0.495557	0.0815893	1.08217
24.0649	0.478932	0.0834662	1.01901	0.492386	0.0815778	1.07991
24.0816	0.502202	0.082254	1.11039	0.489437	0.0816387	1.079
24.0983	0.50981	0.0771587	1.09998	0.486452	0.0816027	1.07766
24.115	0.512282	0.079577	1.05949	0.482979	0.0815285	1.07837
24.1316	0.505288	0.0826508	0.965277	0.481749	0.08163	1.07608
24.1483	0.531097	0.0796473	1.06646	0.482633	0.0815525	1.07301
24.165	0.528446	0.0793293	0.998125	0.484892	0.0816713	1.0708
24.1817	0.561203	0.0806168	1.12865	0.487136	0.0817144	1.06779
24.1984	0.536729	0.0822295	0.938444	0.490211	0.0815142	1.06646
24.215	0.570147	0.0851594	1.07273	0.493391	0.0814191	1.06537
24.2317	0.578736	0.0782896	1.07273	0.496763	0.0816521	1.06527
24.2484	0.512212	0.0830753	1.07273	0.498841	0.0818459	1.06152
24.2651	0.472853	0.0857036	1.07273	0.502198	0.0817901	1.06463
24.2817	0.426722	0.078755	1.07273	0.504902	0.0819513	1.0685
24.2984	0.449023	0.0812103	1.07273	0.506604	0.0819036	1.0747
24.3151	0.442447	0.0788144	1.07273	0.504968	0.082015	1.07785
24.3318	0.441714	0.076151	1.07273	0.501847	0.0820804	1.08134
24.3485	0.451314	0.0848568	1.07273	0.498528	0.0821692	1.08619
24.3652	0.462578	0.0837219	1.07273	0.496049	0.082051	1.09418
24.3818	0.480683	0.0805979	1.13427	0.49247	0.0820705	1.09879
24.3985	0.475366	0.085081	1.04419	0.489689	0.0821061	1.10569
24.4152	0.479949	0.08138	1.02076	0.485872	0.0821566	1.10823
24.4319	0.492437	0.0826391	1.04679	0.482796	0.0821764	1.1146
24.4486	0.497072	0.0775095	1.02255	0.479423	0.08184	1.11999
24.4652	0.514179	0.0809764	1.07294	0.475904	0.0819424	1.1242
24.4819	0.52471	0.0799232	1.08011	0.474866	0.0819528	1.12808
24.4986	0.539608	0.0934255	1.1101	0.475647	0.0819304	1.13309
24.5153	0.529947	0.0854799	1.00039	0.47732	0.0820718	1.13208
24.532	0.576872	0.0801467	1.2049	0.479194	0.0821983	1.1351
24.5486	0.562496	0.0887138	1.2049	0.481698	0.0822252	1.13859
24.5653	0.529987	0.0820356	1.2049	0.484573	0.0825743	1.14211
24.582	0.45313	0.0855946	1.2049	0.487151	0.0825518	1.1438
24.5987	0.416183	0.0791219	1.2049	0.490063	0.0825248	1.14756
24.6154	0.41271	0.082239	1.2049	0.492566	0.0825261	1.14927
24.6321	0.430928	0.0791064	1.2049	0.493882	0.0825943	1.15398
24.6488	0.423729	0.0802316	1.2049	0.493066	0.0827209	1.15948
24.6655	0.445015	0.0803985	1.2049	0.490326	0.0827167	1.16411
24.6821	0.446677	0.0821302	1.2049	0.487582	0.0829473	1.16954
24.6988	0.444457	0.0828254	1.12971	0.484379	0.0828424	1.1733
24.7155	0.468957	0.0750664	1.2342	0.481402	0.0829097	1.17682
24.7322	0.473161	0.0813614	1.19926	0.478377	0.082588	1.17933
24.7489	0.48109	0.0833862	1.18915	0.476174	0.0825132	1.18551
24.7655	0.496268	0.0850311	1.22288	0.471362	0.0826604	1.17588
24.7822	0.476902	0.0829973	1.04232	0.467971	0.082563	1.17107
24.7989	0.505241	0.085005	1.16338	0.466037	0.0826822	1.16688
24.8156	0.517574	0.0796235	1.17756	0.466971	0.0826345	1.16283
24.8322	0.527979	0.0866234	1.17839	0.46956	0.0827813	1.15958
24.8489	0.528635	0.0841807	1.1232	0.472295	0.0830421	1.15466
24.8656	0.549947	0.082913	1.18561	0.47522	0.0833489	1.1527
24.8823	0.555772	0.080638	1.18561	0.478367	0.0837971	1.14873
24.899	0.514855	0.087126	1.18561	0.481153	0.0839124	1.14494
24.9157	0.455463	0.0851774	1.18561	0.484249	0.0839037	1.14139
24.9323	0.410229	0.0825127	1.18561	0.487721	0.0839955	1.14019
24.949	0.414765	0.0844271	1.18561	0.490088	0.0845331	1.13208
24.9657	0.418077	0.077829	1.18561	0.493235	0.0847575	1.12848
24.9824	0.43542	0.081944	1.18561	0.496973	0.0849206	1.12521
24.9991	0.448846	0.0837742	1.18561	0.497881	0.0849563	1.12081
25.0157	0.463869	0.0832343	1.18561	0.497475	0.0851544	1.12244
25.0324	0.432497	0.084565	0.916247	0.494269	0.0852446	1.12003
25.0491	0.460766	0.0857898	1.06038	0.491542	0.0853275	1.11715
25.0658	0.471956	0.085612	1.07935	0.489028	0.0851911	1.11424
25.0825	0.481156	0.0841635	1.0833	0.486226	0.0852429	1.11316
25.0991	0.493874	0.0835265	1.1074	0.483175	0.0854465	1.11001
25.1158	0.494752	0.0900641	1.05735	0.480228	0.0855912	1.10686
25.1325	0.518683	0.0883104	1.1462	0.478654	0.085593	1.10195
25.1492	0.518141	0.0936774	1.08576	0.479411	0.0856258	1.09754
25.1659	0.52857	0.0838565	1.09125	0.481975	0.0858903	1.09323
25.1825	0.53956	0.0818705	1.09842	0.48494	0.0857653	1.09051
25.1992	0.548637	0.0855791	1.09355	0.488044	0.0860743	1.08742
25.2159	0.539962	0.0911923	0.991055	0.490209	0.0864376	1.08036
25.2326	0.567565	0.088096	1.09107	0.491827	0.0864339	1.07109
25.2493	0.593217	0.0882786	1.09107	0.494139	0.0866472	1.06726
25.266	0.523512	0.0861012	1.09107	0.498054	0.0866862	1.07372
25.2827	0.464734	0.0889418	1.09107	0.501574	0.086663	1.07537
25.2993	0.40906	0.0877095	1.09107	0.502678	0.0867224	1.07639
25.316	0.435772	0.0821092	1.09107	0.5014	0.0869617	1.07727
25.3327	0.452535	0.0825341	1.09107	0.499517	0.0872979	1.07736
25.3494	0.444585	0.0857333	1.09107	0.497776	0.0872627	1.07911
25.3661	0.458436	0.0890219	1.09107	0.495717	0.0872756	1.0779
25.3828	0.467356	0.0849777	1.09107	0.494052	0.0870498	1.0787
25.3994	0.467639	0.0871793	1.03834	0.492391	0.0874161	1.07933
25.4161	0.478169	0.0861624	1.05322	0.490486	0.0875229	1.07971
25.4328	0.487128	0.0904472	1.05625	0.488814	0.0876153	1.08169
25.4495	0.503732	0.0806784	1.10399	0.487675	0.0875879	1.08662
25.4662	0.511187	0.087099	1.09286	0.486583	0.0877359	1.09189
25.4828	0.500364	0.0928422	0.974019	0.484894	0.0878266	1.09652
25.4995	0.497393	0.0836648	0.907455	0.485769	0.088026	1.10114
25.5162	0.533223	0.0896332	1.07075	0.486546	0.0881272	1.10576
25.5329	0.549953	0.0857352	1.1099	0.487763	0.0884436	1.11039
25.5496	0.566365	0.0850934	1.1099	0.487772	0.0887482	1.11501
25.5662	0.505081	0.0873938	1.1099	0.488053	0.0888725	1.11964
25.5829	0.442815	0.0913424	1.1099	0.488614	0.0889656	1.12426
25.5996	0.437378	0.0936123	1.1099	0.48897	0.0890581	1.12889
25.6163	0.442535	0.0890093	1.1099	0.489381	0.0891703	1.13351
25.633	0.456918	0.0886949	1.1099	0.490602	0.0894393	1.14284
25.6497	0.468177	0.0869047	1.1099	0.491555	0.0896157	1.14997
25.6663	0.478753	0.0948446	1.1099	0.491747	0.0897232	1.15212
25.683	0.482386	0.0850742	1.1099	0.491948	0.0900891	1.15417
25.6997	0.498504	0.0883534	1.153	0.492333	0.0904063	1.15716
25.7164	0.50579	0.0903705	1.13889	0.493873	0.0903989	1.1666
25.7331	0.534803	0.0925347	1.24927	0.495648	0.0909306	1.17826
25.7497	0.542523	0.0909987	1.22981	0.494244	0.0910441	1.18447
25.7664	0.549767	0.0920853	1.22981	0.4906	0.0915027	1.18939
25.7831	0.488053	0.0919758	1.22981	0.486926	0.0918869	1.1943
25.7998	0.445578	0.0972008	1.22981	0.485734	0.0919782	1.19921
25.8165	0.436043	0.0912501	1.22981	0.486527	0.0920744	1.20412
25.8331	0.460949	0.0862608	1.22981	0.488291	0.0921063	1.20903
25.8498	0.461427	0.0885277	1.22981	0.489796	0.0922862	1.21394
25.8665	0.469117	0.0917977	1.22981	0.491621	0.0922382	1.22156
25.8832	0.479677	0.0883437	1.22981	0.493848	0.0923797	1.23141
25.8999	0.504259	0.0952476	1.31825	0.495066	0.0923234	1.23516
25.9165	0.506765	0.0914563	1.2672	0.496425	0.0927083	1.23839
25.9332	0.492889	0.09367	1.12056	0.497674	0.0930368	1.2406
25.9499	0.50976	0.0916572	1.16549	0.499001	0.093244	1.24302
25.9666	0.52273	0.0966145	1.18259	0.499347	0.093127	1.24176
25.9833	0.546567	0.0926206	1.25724	0.497464	0.0932736	1.24115
25.9999	0.550664	0.0996146	1.25724	0.493767	0.0934509	1.24053
26.0166	0.491083	0.0930373	1.25724	0.492512	0.0933324	1.23992
26.0333	0.440633	0.099495	1.25724	0.493227	0.0931639	1.23931
26.05	0.456166	0.0966173	1.25724	0.494653	0.0932255	1.2387
26.0667	0.469299	0.0901351	1.25724	0.495531	0.0933709	1.23809
26.0833	0.466616	0.0942273	1.25724	0.496421	0.0933952	1.23748
26.1	0.490304	0.0945684	1.25724	0.497454	0.093488	1.23728
26.1167	0.487669	0.0944079	1.25724	0.499009	0.0938689	1.24015
26.1334	0.511667	0.0872548	1.33849	0.500163	0.0936079	1.24023
26.1501	0.534999	0.0911479	1.40534	0.500809	0.0937252	1.23742
26.1667	0.515305	0.093157	1.22256	0.502739	0.0938043	1.2421
26.1834	0.523133	0.0966198	1.20665	0.504003	0.0936697	1.24529
26.2001	0.535998	0.0982082	1.21921	0.503214	0.0935461	1.24791
26.2168	0.545594	0.0965872	1.21148	0.499636	0.0935619	1.24804
26.2335	0.545182	0.0890256	1.21148	0.496378	0.0933631	1.24817
26.2502	0.48603	0.0953969	1.21148	0.49588	0.0932566	1.2483
26.2668	0.438855	0.097405	1.21148	0.496451	0.0929953	1.24843
26.2835	0.450402	0.0884204	1.21148	0.497279	0.0930183	1.24856
26.3002	0.46702	0.0921437	1.21148	0.497982	0.0933372	1.24868
26.3169	0.478834	0.0931002	1.21148	0.498932	0.0932704	1.24768
26.3335	0.487287	0.0906232	1.21148	0.499874	0.0933137	1.24925
26.3502	0.48812	0.0892542	1.21148	0.500888	0.0932794	1.24855
26.3669	0.500101	0.094583	1.22366	0.501876	0.093578	1.24747
26.3836	0.52634	0.0997715	1.31589	0.502306	0.0937565	1.24417
26.4003	0.53888	0.0874159	1.32073	0.501061	0.0935447	1.24695
26.4169	0.526137	0.0949763	1.1829	0.498412	0.093645	1.25027
26.4336	0.550788	0.0960419	1.26112	0.495596	0.0933166	1.25316
26.4503	0.547685	0.0876208	1.26112	0.49244	0.0931477	1.25632
26.467	0.499056	0.0929058	1.26112	0.489436	0.0932017	1.25947
26.4837	0.439245	0.0930946	1.26112	0.489287	0.0932362	1.26262
26.5004	0.452913	0.0936509	1.26112	0.49084	0.0931176	1.26578
26.5171	0.476128	0.0898424	1.26112	0.492664	0.0934948	1.27073
26.5337	0.457786	0.0916558	1.26112	0.494192	0.0937418	1.27494
26.5504	0.480997	0.0973085	1.26112	0.495286	0.0937509	1.27668
26.5671	0.490377	0.0997025	1.26112	0.496618	0.0939664	1.27932
26.5838	0.495138	0.092221	1.22705	0.498498	0.0941884	1.28303
26.6005	0.518564	0.0958678	1.30437	0.499372	0.0943095	1.28073
26.6171	0.518078	0.093379	1.23634	0.499602	0.0943377	1.27474
26.6338	0.541306	0.0962138	1.30611	0.500046	0.0947972	1.27018
26.6505	0.547893	0.0965015	1.30611	0.501531	0.0947964	1.27022
26.6672	0.477959	0.0868025	1.30611	0.500347	0.0948835	1.26765
26.6839	0.443673	0.099631	1.30611	0.497675	0.0952977	1.26509
26.7005	0.451507	0.088354	1.30611	0.494669	0.0952569	1.26252
26.7172	0.450904	0.0915218	1.30611	0.494095	0.0951405	1.25995
26.7339	0.455083	0.0906465	1.30611	0.492871	0.0952762	1.25738
26.7506	0.481557	0.0964307	1.30611	0.491385	0.0953828	1.25482
26.7673	0.485432	0.0938457	1.30611	0.490662	0.0954341	1.25225
26.784	0.505128	0.0997363	1.36012	0.488883	0.0952966	1.24968
26.8006	0.512861	0.0995552	1.33769	0.487821	0.0950763	1.25212
26.8173	0.511655	0.0933722	1.26374	0.486706	0.0951586	1.25416
26.834	0.527248	0.0970888	1.29062	0.484466	0.0951571	1.2492
26.8507	0.544519	0.0959137	1.32278	0.482591	0.0954423	1.24688
26.8674	0.52633	0.0982179	1.15472	0.480985	0.0954473	1.24686
26.884	0.533221	0.100616	1.13601	0.47926	0.0953724	1.24526
26.9007	0.552195	0.1012	1.1841	0.480189	0.0957279	1.2435
26.9174	0.570709	0.0949533	1.1841	0.48292	0.095637	1.24349
26.9341	0.515256	0.0986561	1.1841	0.48569	0.0958095	1.243
26.9508	0.467526	0.100046	1.1841	0.488978	0.0959492	1.24311
26.9674	0.408866	0.0916812	1.1841	0.491931	0.0960379	1.24323
26.9841	0.422029	0.0896026	1.1841	0.492143	0.0960303	1.24334
27.0008	0.416194	0.0977213	1.1841	0.490944	0.0962454	1.24346
27.0175	0.43155	0.0930404	1.1841	0.489397	0.0960642	1.24177
27.0342	0.436101	0.0931958	1.1841	0.4877	0.0958076	1.24083
27.0509	0.427624	0.0931819	1.1841	0.48573	0.0956115	1.24236
27.0675	0.458515	0.0930933	1.33414	0.48399	0.0954478	1.24299
27.0842	0.461701	0.0946918	1.28821	0.482135	0.0957572	1.24255
27.1009	0.451352	0.0958222	1.15579	0.481091	0.0956231	1.24677
27.1176	0.461822	0.101936	1.1668	0.480127	0.0952337	1.25134
27.1343	0.493147	0.0963642	1.30534	0.478953	0.0950389	1.25468
27.1509	0.496132	0.0942527	1.25817	0.477696	0.0951232	1.25892
27.1676	0.505818	0.0974685	1.25327	0.478091	0.0951507	1.25986
27.1843	0.525621	0.0969023	1.30582	0.480479	0.094987	1.26105
27.201	0.534599	0.0935311	1.29134	0.485638	0.0951157	1.26464
27.2177	0.549552	0.0957116	1.30953	0.490712	0.0952706	1.26824
27.2344	0.543663	0.0933088	1.30953	0.493773	0.0952127	1.27183
27.251	0.487911	0.0962028	1.30953	0.494757	0.0953393	1.27542
27.2677	0.449465	0.100297	1.30953	0.494148	0.0954089	1.27901
27.2844	0.45872	0.0943019	1.30953	0.493698	0.0955243	1.2826
27.3011	0.461952	0.0918576	1.30953	0.492109	0.095726	1.28119
27.3178	0.452571	0.0874879	1.30953	0.491126	0.095671	1.28131
27.3344	0.47505	0.0921793	1.30953	0.491128	0.0954626	1.28585
27.3511	0.488869	0.105194	1.30953	0.490908	0.0951691	1.29002
27.3678	0.495002	0.094195	1.28146	0.489983	0.0951438	1.28962
27.3845	0.504296	0.088934	1.27319	0.488716	0.0949024	1.28706
27.4012	0.516989	0.0953577	1.2841	0.487582	0.0946177	1.28564
27.4178	0.532985	0.0974812	1.31131	0.486388	0.0942206	1.2842
27.4345	0.5271	0.0994816	1.21244	0.485138	0.0943312	1.28261
27.4512	0.539182	0.0951356	1.2198	0.483733	0.0943059	1.2804
27.4679	0.56363	0.0955405	1.29185	0.483141	0.0944193	1.2797
27.4846	0.57424	0.0942515	1.29185	0.484682	0.0944957	1.2784
27.5013	0.50804	0.0959845	1.29185	0.487868	0.0944006	1.277
27.5179	0.461057	0.0968359	1.29185	0.490676	0.0944688	1.27561
27.5346	0.417832	0.0952843	1.29185	0.492155	0.0946031	1.27421
27.5513	0.414116	0.0966444	1.29185	0.491559	0.0948965	1.27282
27.568	0.410847	0.0991458	1.29185	0.490746	0.0951037	1.27142
27.5847	0.432228	0.0930403	1.29185	0.489831	0.0946737	1.27003
27.6013	0.45139	0.089571	1.29185	0.488659	0.0945103	1.26957
27.618	0.455238	0.0931287	1.29185	0.487792	0.094513	1.26938
27.6347	0.465394	0.0956066	1.29345	0.486547	0.0945803	1.26884
27.6514	0.458115	0.0870116	1.18149	0.485572	0.0946043	1.26738
27.6681	0.471794	0.0889258	1.21068	0.484745	0.0945498	1.26682
27.6847	0.489817	0.0849903	1.26261	0.484058	0.0944724	1.26721
27.7014	0.497081	0.09685	1.24364	0.482734	0.0944241	1.26416
27.7181	0.507412	0.0949506	1.24317	0.481617	0.0945294	1.26229
27.7348	0.525911	0.0967104	1.28844	0.482564	0.094278	1.25755
27.7515	0.534135	0.0984962	1.27057	0.485103	0.0941172	1.25105
27.7682	0.545039	0.0974445	1.26766	0.489979	0.0941056	1.2476
27.7848	0.542956	0.0963466	1.26766	0.495109	0.0939183	1.24414
27.8015	0.506319	0.0958873	1.26766	0.499025	0.0937502	1.24069
27.8182	0.434713	0.0962911	1.26766	0.500201	0.0938743	1.23724
27.8349	0.45065	0.098395	1.26766	0.499169	0.094019	1.23379
27.8516	0.461417	0.0922927	1.26766	0.498102	0.0942475	1.23034
27.8683	0.459852	0.0892949	1.26766	0.497059	0.0942033	1.22683
27.8849	0.478289	0.089013	1.26766	0.496591	0.0945257	1.22706
27.9016	0.479631	0.097378	1.26766	0.49617	0.0947693	1.22631
27.9183	0.503748	0.0981994	1.26766	0.494912	0.0951951	1.22384
27.935	0.502284	0.0978475	1.19555	0.493723	0.0953906	1.22206
27.9517	0.518559	0.0928127	1.23144	0.492518	0.0953389	1.22042
27.9683	0.523904	0.0940921	1.20063	0.491263	0.0952814	1.21883
27.985	0.540742	0.0974098	1.2355	0.489724	0.0951349	1.2157
28.0017	0.536442	0.0884423	1.14977	0.48784	0.095159	1.21083
28.0184	0.537242	0.0920128	1.09675	0.486664	0.0951947	1.20793
28.0351	0.564107	0.0949374	1.1883	0.486947	0.0951623	1.20445
28.0517	0.568006	0.0910249	1.1883	0.489802	0.0949541	1.20012
28.0684	0.528324	0.0941028	1.1883	0.493351	0.0948002	1.20071
28.0851	0.467516	0.0967638	1.1883	0.496078	0.0949753	1.20131
28.1018	0.420442	0.0939128	1.1883	0.497223	0.0951903	1.2019
28.1185	0.423217	0.0999823	1.1883	0.49599	0.0953979	1.20249
28.1352	0.434098	0.0942796	1.1883	0.494735	0.0953455	1.20308
28.1518	0.444075	0.0966852	1.1883	0.493019	0.0952525	1.20368
28.1685	0.459159	0.0962324	1.1883	0.491728	0.0952338	1.20667
28.1852	0.452078	0.0977644	1.1883	0.489579	0.0953729	1.20847
28.2019	0.461432	0.102716	1.19033	0.488705	0.0953862	1.2113
28.2186	0.471251	0.093398	1.19398	0.487147	0.0953456	1.21008
28.2352	0.488275	0.0949878	1.24074	0.486359	0.095664	1.21346
28.2519	0.487945	0.0941001	1.17668	0.485572	0.0957006	1.21668
28.2686	0.488527	0.0981661	1.12142	0.484054	0.0955342	1.21581
28.2853	0.507681	0.0974177	1.18072	0.482473	0.0956012	1.2134
28.302	0.514801	0.0949169	1.16347	0.482201	0.0957611	1.20904
28.3187	0.520373	0.0900453	1.13759	0.48471	0.0957513	1.20718
28.3353	0.557126	0.0937765	1.28545	0.488971	0.0957672	1.20532
28.352	0.543214	0.0975456	1.28545	0.491627	0.0955511	1.20347
28.3687	0.494194	0.0957451	1.28545	0.492523	0.0954026	1.20161
28.3854	0.441309	0.09524	1.28545	0.491427	0.0953032	1.19975
28.4021	0.441976	0.0958086	1.28545	0.490071	0.0952114	1.1979
28.4187	0.452282	0.0954075	1.28545	0.488995	0.09493	1.19604
28.4354	0.463535	0.0972867	1.28545	0.488167	0.094521	1.19411
28.4521	0.454104	0.0969862	1.28545	0.487344	0.0944345	1.19207
28.4688	0.49768	0.0944921	1.28545	0.486176	0.0941619	1.18846
28.4855	0.494	0.0961914	1.19892	0.485247	0.094096	1.1866
28.5022	0.512798	0.0979944	1.25101	0.484637	0.0937622	1.1869
28.5189	0.513635	0.0931087	1.19335	0.483463	0.0935972	1.18381
28.5356	0.518563	0.0899478	1.16233	0.482223	0.0935726	1.18056
28.5522	0.520577	0.0930349	1.11584	0.481548	0.0937374	1.181
28.5689	0.520152	0.0988994	1.0576	0.479889	0.0936743	1.17604
28.5856	0.542801	0.09647	1.13259	0.479165	0.0934927	1.17193
28.6023	0.54828	0.0943884	1.13259	0.479808	0.0934471	1.16434
28.6189	0.502889	0.0934998	1.13259	0.482783	0.093468	1.15825
28.6356	0.460969	0.0898244	1.13259	0.486127	0.093368	1.15251
28.6523	0.411207	0.0937024	1.13259	0.489201	0.0932455	1.14677
28.669	0.418472	0.0934783	1.13259	0.490279	0.0930772	1.14103
28.6857	0.419812	0.0893248	1.13259	0.489914	0.0930724	1.13529
28.7024	0.43657	0.0904455	1.13259	0.488167	0.0929088	1.12955
28.719	0.446567	0.0908017	1.13259	0.487181	0.0927164	1.1267
28.7357	0.45324	0.0868096	1.13259	0.48592	0.0924386	1.12211
28.7524	0.460083	0.0921239	1.12091	0.484943	0.0925079	1.11944
28.7691	0.47022	0.0881532	1.13025	0.48392	0.0927534	1.1178
28.7858	0.472454	0.092466	1.08795	0.483004	0.0924576	1.11692
28.8025	0.477594	0.0941794	1.06602	0.482655	0.0922456	1.11948
28.8191	0.500128	0.0949884	1.15103	0.481389	0.092108	1.11669
28.8358	0.507377	0.0918854	1.13664	0.480712	0.0922039	1.11663
28.8525	0.521473	0.0920971	1.16202	0.48159	0.0922864	1.11493
28.8692	0.513488	0.0943777	1.05763	0.484453	0.0922854	1.11471
28.8859	0.530576	0.0958675	1.10296	0.488956	0.0925526	1.11448
28.9025	0.542278	0.092806	1.11326	0.491517	0.0926138	1.11426
28.9192	0.544521	0.0917343	1.11326	0.492616	0.0927597	1.11403
28.9359	0.495873	0.0922371	1.11326	0.493626	0.0929249	1.11381
28.9526	0.443149	0.0968433	1.11326	0.494178	0.0930743	1.11358
28.9693	0.445273	0.0895834	1.11326	0.495417	0.0932905	1.11335
28.986	0.464408	0.0904191	1.11326	0.496414	0.0933916	1.11352
29.0026	0.474975	0.0896608	1.11326	0.49726	0.0937056	1.11337
29.0193	0.484311	0.0951873	1.11326	0.49807	0.0940101	1.11299
29.036	0.487874	0.0973121	1.11326	0.499424	0.0939824	1.11578
29.0527	0.493097	0.0841618	1.08954	0.500596	0.093995	1.11705
29.0693	0.509689	0.0925395	1.13435	0.502011	0.0941539	1.11951
29.086	0.504839	0.0923431	1.04894	0.503156	0.093939	1.12112
29.1027	0.527945	0.0972656	1.13075	0.502093	0.0940618	1.12621
29.1194	0.529236	0.0959725	1.08154	0.499144	0.0940687	1.12978
29.1361	0.546875	0.089795	1.12583	0.495782	0.0940507	1.13302
29.1527	0.546296	0.101719	1.12583	0.493369	0.0942264	1.13625
29.1694	0.495297	0.0953152	1.12583	0.492752	0.0941662	1.13949
29.1861	0.452763	0.0937017	1.12583	0.49428	0.094189	1.14272
29.2028	0.46687	0.095401	1.12583	0.495839	0.0945367	1.14596
29.2195	0.46313	0.0952819	1.12583	0.497038	0.0948547	1.14885
29.2361	0.490403	0.0932976	1.12583	0.498198	0.0948258	1.15161
29.2528	0.490013	0.0951548	1.12583	0.49979	0.094774	1.15665
29.2695	0.495594	0.0975744	1.12583	0.501261	0.0947408	1.15958
29.2862	0.496742	0.101601	1.07648	0.502956	0.0948932	1.16351
29.3029	0.518221	0.093347	1.14965	0.503781	0.0951418	1.16217
29.3196	0.535285	0.0953668	1.18935	0.505915	0.0951524	1.1681
29.3363	0.549825	0.0966539	1.21029	0.50748	0.0951311	1.1713
29.3529	0.555822	0.085651	1.21029	0.506936	0.0951913	1.17615
29.3696	0.481609	0.0980602	1.21029	0.504525	0.0953836	1.17951
29.3863	0.442094	0.0960733	1.21029	0.49952	0.0951516	1.18288
29.403	0.441419	0.0922688	1.21029	0.496613	0.0951332	1.18624
29.4197	0.472133	0.0970039	1.21029	0.495525	0.0952037	1.18961
29.4363	0.477375	0.0904301	1.21029	0.494556	0.0952527	1.19297
29.453	0.48898	0.0975294	1.21029	0.494303	0.0949507	1.19634
29.4697	0.492047	0.100012	1.21029	0.492836	0.095105	1.19971
29.4864	0.500386	0.0999594	1.20019	0.491792	0.0950521	1.20374
29.5031	0.509765	0.0887943	1.1959	0.490736	0.0947333	1.20683
29.5197	0.532066	0.0936349	1.26455	0.490264	0.0945114	1.21348
29.5364	0.532022	0.0963135	1.20108	0.489681	0.0945259	1.21926
29.5531	0.543933	0.0887355	1.20745	0.488339	0.0945765	1.22035
29.5698	0.534442	0.0999962	1.09426	0.487246	0.094539	1.22307
29.5865	0.568863	0.092663	1.2268	0.485525	0.0946769	1.22112
29.6032	0.574906	0.0966264	1.2268	0.487139	0.0945401	1.22224
29.6198	0.512908	0.0977774	1.2268	0.489793	0.0945121	1.21971
29.6365	0.474534	0.0955638	1.2268	0.492907	0.0948946	1.21778
29.6532	0.396162	0.09476	1.2268	0.495983	0.0946703	1.21931
29.6699	0.40808	0.0947614	1.2268	0.498759	0.0949187	1.22083
29.6866	0.420121	0.0958184	1.2268	0.499317	0.094716	1.22236
29.7032	0.437798	0.0968711	1.2268	0.498452	0.0946201	1.22389
29.7199	0.455531	0.0862215	1.2268	0.495331	0.0944406	1.22576
29.7366	0.446409	0.0979276	1.2268	0.492314	0.094532	1.22776
29.7533	0.458681	0.0935668	1.24682	0.489305	0.0944427	1.22748
29.77	0.46391	0.0880088	1.21848	0.486526	0.094174	1.22932
29.7866	0.48259	0.0949445	1.27599	0.483235	0.0946775	1.23094
29.8033	0.500747	0.0937825	1.32299	0.480898	0.0944985	1.23634
29.82	0.495015	0.0968862	1.2223	0.47765	0.0944473	1.23675
29.8367	0.517045	0.0955274	1.29181	0.473955	0.0944143	1.23351
29.8534	0.504175	0.0897892	1.15161	0.472481	0.0944194	1.22938
29.87	0.530032	0.093956	1.24407	0.47294	0.0944444	1.22752
29.8867	0.521723	0.0952329	1.13446	0.476353	0.0942753	1.22578
29.9034	0.534833	0.103742	1.15219	0.479466	0.0942585	1.22267
29.9201	0.564425	0.0902759	1.25614	0.482568	0.0940821	1.21998
29.9368	0.560627	0.097881	1.25614	0.485728	0.0939753	1.21908
29.9534	0.505743	0.0914491	1.25614	0.488555	0.0941762	1.21764
29.9701	0.466081	0.097136	1.25614	0.492541	0.0938562	1.21619
29.9868	0.406752	0.0945729	1.25614	0.493372	0.093897	1.21408
30.0035	0.419255	0.0915371	1.25614	0.492944	0.0941583	1.21292
30.0202	0.441813	0.090957	1.25614	0.491647	0.0941205	1.20983
30.0369	0.448641	0.0882513	1.25614	0.490087	0.0942413	1.20518
30.0535	0.445216	0.103841	1.25614	0.489476	0.0941899	1.20389
30.0702	0.464313	0.0946268	1.25614	0.48798	0.0939079	1.20028
30.0869	0.471449	0.0911279	1.23909	0.487401	0.0939103	1.20134
30.1036	0.464054	0.0956366	1.1297	0.486223	0.0938213	1.19895
30.1203	0.468663	0.0979286	1.10287	0.486074	0.0935486	1.20272
30.1369	0.48833	0.0963145	1.17104	0.485202	0.0933242	1.20215
30.1536	0.498551	0.0896863	1.17464	0.483655	0.09358	1.19804
30.1703	0.501465	0.0942573	1.13339	0.482546	0.0934952	1.19383
30.187	0.513181	0.0905261	1.14601	0.483206	0.0938016	1.1874
30.2037	0.532578	0.0936681	1.20001	0.485819	0.0937466	1.18273
30.2203	0.54035	0.0922486	1.18347	0.491003	0.093784	1.17806
30.237	0.565986	0.0883273	1.18347	0.493505	0.0938214	1.17339
30.2537	0.483611	0.0947911	1.18347	0.493908	0.0941347	1.16871
30.2704	0.451089	0.0958479	1.18347	0.494917	0.0942705	1.16404
30.2871	0.443661	0.093812	1.18347	0.495384	0.0938375	1.15937
30.3038	0.453962	0.097404	1.18347	0.495935	0.0936811	1.1547
30.3204	0.476691	0.0953457	1.18347	0.495884	0.0936697	1.1506
30.3371	0.472146	0.0870674	1.18347	0.497342	0.0935361	1.15014
30.3538	0.486813	0.0898606	1.18347	0.498522	0.0932385	1.14798
30.3705	0.494687	0.0912855	1.17243	0.49938	0.0933254	1.14377
30.3872	0.517263	0.0870524	1.24769	0.500255	0.0935671	1.13978
30.4038	0.508664	0.0970094	1.13502	0.501685	0.0937325	1.13906
30.4205	0.518009	0.0979502	1.13288	0.502481	0.0939928	1.13471
30.4372	0.527359	0.0953367	1.12991	0.502664	0.0940984	1.12706
30.4539	0.525543	0.100641	1.06306	0.503732	0.0942377	1.12453
30.4706	0.544461	0.0954868	1.116	0.50383	0.0944859	1.12199
30.4872	0.56228	0.095695	1.116	0.505022	0.0943519	1.11946
30.5039	0.494336	0.0926593	1.116	0.505638	0.0943886	1.11692
30.5206	0.453889	0.100356	1.116	0.504519	0.0943943	1.11439
30.5373	0.4789	0.0923248	1.116	0.503523	0.0942314	1.11185
30.554	0.459229	0.0908502	1.116	0.502495	0.0939127	1.10932
30.5707	0.480853	0.0899375	1.116	0.501271	0.0941454	1.10678
30.5873	0.469903	0.0907848	1.116	0.500152	0.0941743	1.10425
30.604	0.507819	0.0916279	1.116	0.498905	0.0944142	1.10208
30.6207	0.504062	0.0890008	1.03792	0.496966	0.0946788	1.09596
30.6374	0.514046	0.098921	1.04487	0.496059	0.094452	1.09657
30.6541	0.524825	0.0969386	1.05488	0.494869	0.0943344	1.09551
30.6707	0.544362	0.0992198	1.11179	0.493785	0.0942192	1.09528
30.6874	0.537039	0.0983347	1.01557	0.493398	0.0937513	1.09919
30.7041	0.53809	0.0968366	0.970652	0.492189	0.09363	1.09825
30.7208	0.572374	0.0964258	1.10742	0.490506	0.0937158	1.0962
30.7375	0.568937	0.0957747	1.10742	0.4922	0.0937946	1.09871
30.7541	0.519358	0.0907696	1.10742	0.495637	0.0935152	1.10121
30.7708	0.469571	0.0969483	1.10742	0.495911	0.0933774	1.10371
30.7875	0.410103	0.0939859	1.10742	0.495457	0.093399	1.10621
30.8042	0.424078	0.0925157	1.10742	0.494605	0.0934001	1.10872
30.8209	0.445837	0.085785	1.10742	0.494391	0.0935509	1.11122
30.8375	0.435439	0.0940473	1.10742	0.493233	0.0936998	1.11372
30.8542	0.453241	0.0907273	1.10742	0.492754	0.0939353	1.11883
30.8709	0.457272	0.0984845	1.10742	0.492066	0.0937981	1.1237
30.8876	0.459103	0.0949901	1.06404	0.491484	0.0936045	1.12905
30.9043	0.481452	0.0902048	1.15343	0.490434	0.0935989	1.13154
30.9209	0.482308	0.0944221	1.10109	0.49016	0.0932099	1.13834
30.9376	0.494835	0.0918802	1.12296	0.489638	0.0932391	1.14338
30.9543	0.513928	0.086605	1.18039	0.488318	0.0928812	1.14395
30.971	0.508214	0.0918464	1.08783	0.487512	0.0927251	1.14488
30.9877	0.511793	0.0982697	1.05449	0.488562	0.0926193	1.14581
31.0043	0.54513	0.095022	1.19108	0.489853	0.0925349	1.14673
31.021	0.557001	0.0919745	1.19108	0.491234	0.0925562	1.14766
31.0377	0.487116	0.0881926	1.19108	0.490759	0.0927254	1.14859
31.0544	0.445635	0.0914973	1.19108	0.489937	0.0930925	1.14952
31.0711	0.455292	0.089969	1.19108	0.489147	0.0930309	1.15045
31.0878	0.463472	0.0953104	1.19108	0.48875	0.0930074	1.15138
31.1044	0.473068	0.0960933	1.19108	0.487866	0.0925755	1.1523
31.1211	0.489692	0.0960672	1.19108	0.487229	0.0925322	1.15468
31.1378	0.49341	0.0948059	1.19108	0.486662	0.0927391	1.15759
31.1545	0.50737	0.0911306	1.21522	0.48664	0.092853	1.16381
31.1712	0.512849	0.0990494	1.18669	0.485908	0.0928727	1.16532
31.1878	0.528835	0.0866671	1.21944	0.484997	0.0932296	1.16584
31.2045	0.52243	0.0977122	1.12191	0.485243	0.0931451	1.17322
31.2212	0.532758	0.0856867	1.12454	0.485249	0.0930781	1.17884
31.2379	0.544782	0.0910919	1.13527	0.483962	0.0930988	1.17679
31.2546	0.550858	0.0875962	1.13527	0.482979	0.0930693	1.17692
31.2713	0.50829	0.0944162	1.13527	0.484292	0.0935559	1.17487
31.2879	0.451524	0.0946252	1.13527	0.487541	0.0933577	1.17404
31.3046	0.409832	0.0975919	1.13527	0.490088	0.0935191	1.16914
31.3213	0.42118	0.0967984	1.13527	0.492987	0.093456	1.16597
31.338	0.411733	0.0921998	1.13527	0.496309	0.0934645	1.1628
31.3547	0.441331	0.0900207	1.13527	0.497013	0.0932914	1.15962
31.3713	0.430751	0.0855275	1.13527	0.496506	0.0931665	1.15645
31.388	0.439997	0.093692	1.13527	0.493547	0.0930143	1.15248
31.4047	0.464447	0.096412	1.24075	0.490369	0.09288	1.14945
31.4214	0.481636	0.0978386	1.28773	0.486742	0.0930123	1.14534
31.4381	0.472875	0.0924702	1.16828	0.48383	0.0927969	1.14447
31.4547	0.486618	0.0973116	1.1958	0.480581	0.093002	1.14352
31.4714	0.515573	0.0893123	1.30941	0.477693	0.0931413	1.1422
31.4881	0.511977	0.0962588	1.22295	0.474689	0.0931943	1.13963
31.5048	0.506515	0.0956454	1.12962	0.473025	0.0930614	1.13478
31.5215	0.527515	0.0910869	1.19501	0.473295	0.0930717	1.12854
31.5381	0.526499	0.102791	1.12948	0.475859	0.0927373	1.12647
31.5548	0.543104	0.0855515	1.16616	0.478281	0.0925933	1.12405
31.5715	0.531703	0.094813	1.0442	0.481057	0.0924789	1.1201
31.5882	0.550448	0.0934171	1.09593	0.48348	0.0925647	1.11822
31.6049	0.572735	0.096347	1.09593	0.486838	0.0924871	1.11788
31.6216	0.510806	0.0908764	1.09593	0.489587	0.0925662	1.11396
31.6382	0.478214	0.091057	1.09593	0.491772	0.0922945	1.10626
31.6549	0.418585	0.0865665	1.09593	0.493717	0.0923029	1.09717
31.6716	0.417523	0.0950203	1.09593	0.496577	0.0923307	1.09378
31.6883	0.420018	0.0906351	1.09593	0.499567	0.0920456	1.08947
31.705	0.435079	0.0912506	1.09593	0.499617	0.0922265	1.08137
31.7216	0.435268	0.0918392	1.09593	0.498021	0.0920744	1.07616
31.7383	0.458154	0.0952725	1.09593	0.495125	0.0919963	1.07405
31.755	0.460746	0.0891849	1.05807	0.491741	0.0921818	1.06977
31.7717	0.458361	0.090429	0.989589	0.488607	0.0916515	1.06767
31.7884	0.45962	0.0949352	0.948337	0.485315	0.0917012	1.06435
31.805	0.486742	0.0875593	1.07293	0.482908	0.0915276	1.06509
31.8217	0.493868	0.0924771	1.06288	0.480088	0.0914861	1.06411
31.8384	0.495005	0.0887699	1.01663	0.477285	0.0914765	1.06612
31.8551	0.514031	0.0925926	1.07895	0.47702	0.091556	1.06908
31.8718	0.531467	0.0832004	1.12508	0.477544	0.0915189	1.06828
31.8885	0.522492	0.0960647	1.01773	0.480202	0.0918383	1.06657
31.9052	0.529981	0.0882601	1.00954	0.483187	0.0916438	1.06486
31.9218	0.539981	0.0980929	1.01514	0.486761	0.0916939	1.06531
31.9385	0.558679	0.0933029	1.0665	0.489809	0.0917769	1.06377
31.9552	0.576324	0.0887586	1.0665	0.493751	0.0917756	1.06549
31.9719	0.517081	0.0947384	1.0665	0.496697	0.0917818	1.06721
31.9885	0.464101	0.0916969	1.0665	0.497987	0.0919638	1.07019
32.0052	0.419632	0.0933033	1.0665	0.497888	0.0919323	1.07545
32.0219	0.425983	0.0966516	1.0665	0.497713	0.091912	1.08208
32.0386	0.432474	0.0868807	1.0665	0.496861	0.0920336	1.08457
32.0553	0.444337	0.087042	1.0665	0.49616	0.0918717	1.08739
32.0719	0.459511	0.089605	1.0665	0.495372	0.0919389	1.09175
32.0886	0.465852	0.0921731	1.0665	0.494177	0.0920567	1.09403
32.1053	0.488622	0.0960576	1.15635	0.492907	0.0923445	1.096
32.122	0.502861	0.0932638	1.1847	0.491854	0.0921962	1.09906
32.1387	0.493942	0.0899421	1.07178	0.491032	0.0925664	1.10345
32.1554	0.498331	0.0961484	1.04473	0.490018	0.0923258	1.10658
32.172	0.50707	0.0891861	1.04465	0.48896	0.0923904	1.1095
32.1887	0.527224	0.0921367	1.10934	0.487495	0.092496	1.11153
32.2054	0.526521	0.0937407	1.04987	0.488637	0.0926576	1.11517
32.2221	0.553528	0.0918004	1.14744	0.491738	0.0925331	1.11882
32.2388	0.546555	0.0954602	1.14744	0.494393	0.0926766	1.12246
32.2554	0.499424	0.0946452	1.14744	0.495164	0.0925897	1.12611
32.2721	0.455394	0.0894817	1.14744	0.496251	0.0926485	1.12976
32.2888	0.454369	0.0943278	1.14744	0.496853	0.0928034	1.1334
32.3055	0.461205	0.0912081	1.14744	0.497447	0.0928503	1.13705
32.3222	0.472836	0.0876184	1.14744	0.49828	0.0928493	1.14069
32.3388	0.471354	0.0907865	1.14744	0.498555	0.0927401	1.14134
32.3555	0.478171	0.0961262	1.14744	0.498098	0.0928232	1.13752
32.3722	0.49339	0.0918352	1.18407	0.498119	0.0927605	1.13677
32.3889	0.490895	0.0916151	1.10966	0.498927	0.092947	1.1407
32.4056	0.505319	0.0993652	1.14105	0.499885	0.0929557	1.14518
32.4223	0.509561	0.0908764	1.10908	0.50027	0.0929669	1.1461
32.4389	0.526932	0.0952417	1.15419	0.501278	0.0929359	1.15038
32.4556	0.532384	0.0919251	1.12736	0.501222	0.0928744	1.15142
32.4723	0.551324	0.0995865	1.17587	0.499628	0.0928744	1.15246
32.489	0.557141	0.0879618	1.17587	0.497706	0.0927502	1.1535
32.5056	0.499281	0.0976091	1.17587	0.497627	0.0927938	1.15453
32.5223	0.449108	0.0940435	1.17587	0.498086	0.0927662	1.15557
32.539	0.465086	0.0886448	1.17587	0.498341	0.0927935	1.15661
32.5557	0.462405	0.0916899	1.17587	0.498135	0.093171	1.15764
32.5724	0.477321	0.091013	1.17587	0.498462	0.0932811	1.15868
32.589	0.490832	0.092141	1.17587	0.500234	0.0932042	1.16767
32.6057	0.496889	0.0927839	1.17587	0.500622	0.0933838	1.16801
32.6224	0.489157	0.0957556	1.07002	0.501327	0.0933501	1.17021
32.6391	0.494548	0.0880603	1.0494	0.502624	0.0932704	1.1755
32.6558	0.522598	0.101744	1.16244	0.503929	0.0934439	1.18186
32.6725	0.535786	0.0894474	1.17908	0.502991	0.0934293	1.18671
32.6891	0.538779	0.0924719	1.13684	0.499679	0.0933037	1.19246
32.7058	0.556772	0.0928107	1.17855	0.496467	0.0930602	1.19659
32.7225	0.551839	0.0899547	1.17855	0.492847	0.0931645	1.20072
32.7392	0.498753	0.0954615	1.17855	0.491562	0.0930558	1.20485
32.7559	0.441736	0.0909199	1.17855	0.492798	0.0929714	1.20898
32.7725	0.453043	0.0907882	1.17855	0.493872	0.093087	1.21311
32.7892	0.468147	0.0935018	1.17855	0.494671	0.0931024	1.21285
32.8059	0.468842	0.092025	1.17855	0.496029	0.0930875	1.21695
32.8226	0.466658	0.0989445	1.17855	0.496948	0.093158	1.21896
32.8393	0.481156	0.0940885	1.17855	0.497699	0.0932839	1.21911
32.8559	0.531328	0.0938208	1.41718	0.498442	0.0930236	1.21926
32.8726	0.505053	0.0972228	1.19418	0.50013	0.0932542	1.22471
32.8893	0.512033	0.0906049	1.17565	0.501364	0.0929444	1.22638
32.906	0.544224	0.0969725	1.29978	0.499818	0.0928407	1.22751
32.9227	0.548721	0.0960807	1.29978	0.49658	0.0927424	1.23004
32.9393	0.498778	0.0948041	1.29978	0.49295	0.0927134	1.23118
32.956	0.433025	0.0881589	1.29978	0.490324	0.0928196	1.23232
32.9727	0.454982	0.0922808	1.29978	0.489479	0.0928704	1.23346
32.9894	0.448519	0.091089	1.29978	0.49108	0.0930344	1.2346
33.0061	0.460733	0.0943481	1.29978	0.492613	0.0931869	1.23574
33.0228	0.486202	0.0915116	1.29978	0.494368	0.0931587	1.23913
33.0394	0.497303	0.0921149	1.29978	0.495051	0.0932461	1.23416
33.0561	0.486366	0.0921507	1.16807	0.496628	0.0934173	1.23238
33.0728	0.518062	0.0905653	1.29907	0.498124	0.0934817	1.23104
33.0895	0.51841	0.0942579	1.23613	0.497891	0.09372	1.21953
33.1062	0.519415	0.0965608	1.18013	0.499117	0.0935939	1.21695
33.1228	0.511434	0.0879464	1.07468	0.500451	0.0937389	1.21499
33.1395	0.545203	0.0949775	1.21276	0.498636	0.0937966	1.20889
33.1562	0.559611	0.09245	1.21276	0.495639	0.0937146	1.20279
33.1729	0.489412	0.0863363	1.21276	0.494473	0.0936245	1.19669
33.1896	0.441633	0.0895223	1.21276	0.495496	0.0937034	1.19059
33.2063	0.447871	0.0919406	1.21276	0.496379	0.0938685	1.18449
33.2229	0.473064	0.0931414	1.21276	0.497423	0.0940995	1.17839
33.2396	0.473412	0.0969848	1.21276	0.498699	0.0939548	1.17229
33.2563	0.489761	0.0958406	1.21276	0.499323	0.0939324	1.1655
33.273	0.49902	0.0953632	1.21276	0.500301	0.093968	1.16109
33.2897	0.520806	0.0926577	1.28031	0.501699	0.0938969	1.15945
33.3063	0.489332	0.0946452	1.02929	0.502677	0.0938733	1.15513
33.323	0.51398	0.104082	1.12526	0.503525	0.0940371	1.1529
33.3397	0.526031	0.0960198	1.13852	0.502139	0.0939305	1.15254
33.3564	0.52433	0.100969	1.07188	0.49991	0.0940173	1.1557
33.3731	0.541828	0.0934417	1.11677	0.496688	0.0939934	1.15425
[truncated: 879 more rows]

## Sheet: Fig4B - Plasmid Stability
TULIP stability in DH10B - Fraction of cell population carrying TULIP
Conditions	Replicate 1	Replicate 2	Replicate 3	Mean	StdDev
2h_0.4_Cuma_Amp	0.8728	0.8236	0.7822	0.8262	0.0453559
2h_1.2_Cuma_Amp	0.9493	0.9223	0.9342	0.935267	0.0110485
2h_2.4_Cuma_Amp	0.9705	0.9604	0.9434	0.9581	0.0111824
2h_3.0_Cuma_Amp	0.9215	0.913	0.9272	0.920567	0.00583457
2h_5.0_Cuma_Amp	0.9104	0.9012	0.8947	0.9021	0.00644101
2h_0.4_Cuma_NoAmp	0.7764	0.6969	0.6327	0.702	0.0719856
2h_1.2_Cuma_NoAmp	0.9233	0.9512	0.9496	0.941367	0.0127918
2h_2.4_Cuma_NoAmp	0.9465	0.966	0.9395	0.950667	0.0112126
2h_3.0_Cuma_NoAmp	0.9145	0.8977	0.9421	0.9181	0.0183041
2h_5.0_Cuma_NoAmp	0.9074	0.9023	0.9048	0.904833	0.0020822
4h_0.4_Cuma_Amp	0.943	0.9566	0.9672	0.9556	0.012131
4h_1.2_Cuma_Amp	0.9535	0.9561	0.935	0.9482	0.00939397
4h_2.4_Cuma_Amp	0.9314	0.9747	0.9621	0.956067	0.0181847
4h_3.0_Cuma_Amp	0.9334	0.9882	0.9801	0.967233	0.0241512
4h_5.0_Cuma_Amp	0.9838	0.9584	0.9617	0.967967	0.0112766
4h_0.4_Cuma_NoAmp	0.5617	0.5095	0.4438	0.505	0.0590787
4h_1.2_Cuma_NoAmp	0.94	0.9577	0.9205	0.9394	0.0151928
4h_2.4_Cuma_NoAmp	0.9317	0.9436	0.9505	0.941933	0.00776502
4h_3.0_Cuma_NoAmp	0.9863	0.9309	0.9219	0.946367	0.0284752
4h_5.0_Cuma_NoAmp	0.9365	0.9513	0.9737	0.953833	0.0152921
6h_0.4_Cuma_Amp	0.8266	0.8673	0.8885	0.8608	0.0314577
6h_1.2_Cuma_Amp	0.94	0.9276	0.9426	0.936733	0.00654489
6h_2.4_Cuma_Amp	0.9923	0.9819	0.9838	0.986	0.0045218
6h_3.0_Cuma_Amp	0.9931	0.9882	0.9899	0.9904	0.00203142
6h_5.0_Cuma_Amp	0.9926	0.9885	0.951	0.977367	0.018719
6h_0.4_Cuma_NoAmp	0.5009	0.4403	0.3978	0.446333	0.0518141
6h_1.2_Cuma_NoAmp	0.8424	0.8364	0.8529	0.8439	0.00681909
6h_2.4_Cuma_NoAmp	0.9886	0.9751	0.9817	0.9818	0.00551181
6h_3.0_Cuma_NoAmp	0.9905	0.8943	0.9737	0.952833	0.0419537
6h_5.0_Cuma_NoAmp	0.9579	0.9894	0.9857	0.977667	0.0140585
8h_0.4_Cuma_Amp	0.9668	0.9695	0.9669	0.967733	0.0015308
8h_1.2_Cuma_Amp	0.9793	0.973	0.9742	0.9755	0.0027313
8h_2.4_Cuma_Amp	0.9714	0.9495	0.9412	0.954033	0.012739
8h_3.0_Cuma_Amp	0.9308	0.9227	0.9552	0.936233	0.0138131
8h_5.0_Cuma_Amp	0.9435	0.8946	0.9396	0.9259	0.0221896
8h_0.4_Cuma_NoAmp	0.364	0.335	0.2851	0.328033	0.0399087
8h_1.2_Cuma_NoAmp	0.7398	0.6877	0.7768	0.734767	0.0365486
8h_2.4_Cuma_NoAmp	0.9452	0.9374	0.9279	0.936833	0.00707405
8h_3.0_Cuma_NoAmp	0.9574	0.9225	0.9442	0.941367	0.014388
8h_5.0_Cuma_NoAmp	0.9525	0.9352	0.8599	0.915867	0.0401997
10h_0.4_Cuma_Amp	0.9123	0.9103	0.9113	0.9113	0.001
10h_1.2_Cuma_Amp	0.9184	0.9192	0.9051	0.914233	0.00646649
10h_2.4_Cuma_Amp	0.9647	0.9398	0.9243	0.942933	0.0166414
10h_3.0_Cuma_Amp	0.9633	0.9296	0.9091	0.934	0.0223447
10h_5.0_Cuma_Amp	0.9635	0.9627	0.9211	0.9491	0.0198017
10h_0.4_Cuma_NoAmp	0.2594	0.2198	0.2072	0.2288	0.0272389
10h_1.2_Cuma_NoAmp	0.7335	0.6834	0.7304	0.715767	0.0229217
10h_2.4_Cuma_NoAmp	0.9358	0.8881	0.8987	0.907533	0.0204506
10h_3.0_Cuma_NoAmp	0.9524	0.9257	0.9517	0.943267	0.0124248
10h_5.0_Cuma_NoAmp	0.9261	0.914	0.9148	0.9183	0.00552509
12h_0.4_Cuma_Amp	0.9423	0.9338	0.9272	0.934433	0.0075699
12h_1.2_Cuma_Amp	0.9697	0.9599	0.962	0.963867	0.00421294
12h_2.4_Cuma_Amp	0.9927	0.9928	0.9954	0.993633	0.00124989
12h_3.0_Cuma_Amp	0.9956	0.9945	0.9966	0.995567	0.000857645
12h_5.0_Cuma_Amp	0.9937	0.9861	0.9957	0.991833	0.00413548
12h_0.4_Cuma_NoAmp	0.1597	0.1429	0.1176	0.140067	0.0211925
12h_1.2_Cuma_NoAmp	0.6889	0.6786	0.6686	0.6787	0.00828774
12h_2.4_Cuma_NoAmp	0.9309	0.8998	0.9261	0.918933	0.0136705
12h_3.0_Cuma_NoAmp	0.9196	0.9266	0.923	0.923067	0.00285813
12h_5.0_Cuma_NoAmp	0.918	0.8842	0.925	0.909067	0.0178141
14h_0.4_Cuma_Amp	0.9319	0.9041	0.9259	0.920633	0.0146292
14h_1.2_Cuma_Amp	0.9614	0.9598	0.9568	0.959333	0.00190671
14h_2.4_Cuma_Amp	0.9618	0.9745	0.9675	0.967933	0.0051938
14h_3.0_Cuma_Amp	0.9605	0.9514	0.9633	0.9584	0.00508003
14h_5.0_Cuma_Amp	0.9498	0.9344	0.942	0.942067	0.0062872
14h_0.4_Cuma_NoAmp	0.1333	0.1156	0.0954	0.114767	0.0189637
14h_1.2_Cuma_NoAmp	0.6953	0.6526	0.685	0.677633	0.0181938
14h_2.4_Cuma_NoAmp	0.9048	0.8817	0.9078	0.8981	0.011661
14h_3.0_Cuma_NoAmp	0.9289	0.9041	0.8928	0.9086	0.0150774
14h_5.0_Cuma_NoAmp	0.87	0.7898	0.8664	0.842067	0.0369873

## Sheet: Fig5 - LuxR and VanR Circuits 
AHL-LuxR Circuit on TULIP - mScarI Raw Produciton Rates - Gain 100								AHL-LuxR Circuit on TULIP - mScarI Normalised Production Rate - Gain 100								AHL-LuxR Circuit on TULIP - sfGFP Production Rate
Conditions	Replicate 1	Replicate 2	Replicate 3	Mean	StdDev			Conditions	Replicate 1	Replicate 2	Replicate 3	Mean	StdDev			Conditions	Replicate 1	Replicate 2	Replicate 3	Mean	StdDev
NonFP	948.052	577.778	67.8329	531.221	360.853			NonFP	0.0161352	0.00983336	0.00115447	0.009041	0.00614145			NonFP	383.764	686.747	306.011	458.841	164.251
DH10B_mScarI	57113.9	57126.4	62030.3	58756.9	2314.66			DH10B_mScarI	0.972038	0.972251	1.05571	1	0.0393938			DH10B_mScarI	783.217	903.226	1524.39	1070.28	324.822
1.2_Cuma_0.0_AHL	2809.82	2297.87	1205.88	2104.52	668.924			1.2_Cuma_0.0_AHL	0.047821	0.0391081	0.0205233	0.0358175	0.0113846			1.2_Cuma_0.0_AHL	36480.6	38619.9	28529.7	34543.4	4341.1
1.2_Cuma_4.0_AHL	3047.62	5081.63	3755.4	3961.55	843.081			1.2_Cuma_4.0_AHL	0.0518683	0.0864857	0.0639141	0.0674227	0.0143486			1.2_Cuma_4.0_AHL	19052.6	36687	31158.5	28966	7364.24
1.2_Cuma_8.0_AHL	5058.82	7140.62	6526.32	6241.92	873.359			1.2_Cuma_8.0_AHL	0.0860975	0.121528	0.111073	0.106233	0.0148639			1.2_Cuma_8.0_AHL	34809.1	36109.8	30556.7	33825.2	2371.38
1.2_Cuma_16.0_AHL	14124	13481.5	19197.3	15600.9	2556.5			1.2_Cuma_16.0_AHL	0.240381	0.229445	0.326724	0.265517	0.0435097			1.2_Cuma_16.0_AHL	31518.5	29075.3	36585.9	32393.2	3127.95
1.2_Cuma_32.0_AHL	26840.3	23222.8	32314.8	27459.3	3737.52			1.2_Cuma_32.0_AHL	0.456803	0.395235	0.549975	0.467338	0.0636098			1.2_Cuma_32.0_AHL	31750	24891.2	31040.3	29227.2	3079.65
1.2_Cuma_64.0_AHL	40363.6	52255.3	55685	49434.7	6565.23			1.2_Cuma_64.0_AHL	0.68696	0.889348	0.947719	0.841342	0.111736			1.2_Cuma_64.0_AHL	30554.5	24948.3	30786.6	28763.1	2699.16
1.2_Cuma_128.0_AHL	69489.9	70189.8	72180	70619.9	1139.55			1.2_Cuma_128.0_AHL	1.18267	1.19458	1.22845	1.2019	0.0193944			1.2_Cuma_128.0_AHL	30269.2	23343.1	20641	24751.1	4054.83
1.2_Cuma_256.0_AHL	92465.5	97266.4	86408.9	92046.9	4442.41			1.2_Cuma_256.0_AHL	1.5737	1.6554	1.47062	1.56657	0.0756066			1.2_Cuma_256.0_AHL	21272.7	28742.4	25658	25224.4	3064.84
2.4_Cuma_0.0_AHL	3772.36	3407.82	2744.32	3308.17	425.57			2.4_Cuma_0.0_AHL	0.0642028	0.0579987	0.0467063	0.0563026	0.0072429			2.4_Cuma_0.0_AHL	80601.6	62049	58321.5	66990.7	9743.93
2.4_Cuma_4.0_AHL	10441.6	7779.31	10160.7	9460.53	1194.32			2.4_Cuma_4.0_AHL	0.177708	0.132398	0.172928	0.161011	0.0203264			2.4_Cuma_4.0_AHL	89792.6	52656.7	90347.2	77598.8	17638.2
2.4_Cuma_8.0_AHL	21467.2	22925.5	24400	22930.9	1197.32			2.4_Cuma_8.0_AHL	0.365356	0.390176	0.41527	0.390268	0.0203776			2.4_Cuma_8.0_AHL	75552.1	80519.1	127338	94469.8	23329.8
2.4_Cuma_16.0_AHL	56015.2	59037.6	54595.7	56549.5	1852.32			2.4_Cuma_16.0_AHL	0.953338	1.00478	0.92918	0.962432	0.0315252			2.4_Cuma_16.0_AHL	84416.7	84280.9	76581	81759.5	3662.17
2.4_Cuma_32.0_AHL	80304.6	81000	137951	99751.8	27012.3			2.4_Cuma_32.0_AHL	1.36673	1.37856	2.34782	1.6977	0.459729			2.4_Cuma_32.0_AHL	56256	49267.7	86505	64009.6	16160.5
2.4_Cuma_64.0_AHL	165782	170731	181709	172741	6655.65			2.4_Cuma_64.0_AHL	2.82149	2.90571	3.09256	2.93992	0.113274			2.4_Cuma_64.0_AHL	57142.9	54904.3	61180.7	57742.6	2597.22
2.4_Cuma_128.0_AHL	237798	266964	278452	261071	17112			2.4_Cuma_128.0_AHL	4.04715	4.54354	4.73905	4.44324	0.291234			2.4_Cuma_128.0_AHL	39180.7	40376.8	40697.7	40085.1	652.748
2.4_Cuma_256.0_AHL	352596	337162	382246	357335	18708.1			2.4_Cuma_256.0_AHL	6.00094	5.73825	6.50555	6.08158	0.318398			2.4_Cuma_256.0_AHL	31122.3	31164.7	29298.1	30528.4	870.115
4.0_Cuma_0.0_AHL	5206.35	6644.3	6765.96	6205.53	708.274			4.0_Cuma_0.0_AHL	0.0886083	0.113081	0.115152	0.105614	0.0120543			4.0_Cuma_0.0_AHL	97079.4	139860	97490.4	111477	20070.8
4.0_Cuma_4.0_AHL	20435.3	15934.1	18192.3	18187.2	1837.62			4.0_Cuma_4.0_AHL	0.347794	0.271186	0.30962	0.309533	0.031275			4.0_Cuma_4.0_AHL	130114	117906	113989	120670	6866.61
4.0_Cuma_8.0_AHL	38883.7	29214.3	31012	33036.7	4199.12			4.0_Cuma_8.0_AHL	0.661773	0.497206	0.527803	0.562261	0.0714659			4.0_Cuma_8.0_AHL	97656.2	93345	103254	98084.9	4056.47
4.0_Cuma_16.0_AHL	112169	89912.1	111074	104385	10243.7			4.0_Cuma_16.0_AHL	1.90904	1.53024	1.8904	1.77656	0.174341			4.0_Cuma_16.0_AHL	106599	118624	149402	124875	18024.9
4.0_Cuma_32.0_AHL	184895	167101	234571	195522	28551.4			4.0_Cuma_32.0_AHL	3.14678	2.84394	3.99224	3.32765	0.485924			4.0_Cuma_32.0_AHL	94200	91930	120822	102317	13117.5
4.0_Cuma_64.0_AHL	306800	354348	438354	366501	54389.8			4.0_Cuma_64.0_AHL	5.22152	6.03075	7.46047	6.23758	0.925675			4.0_Cuma_64.0_AHL	60943.6	75057	97724.1	77908.3	15150.3
4.0_Cuma_128.0_AHL	391972	491856	541424	475084	62155.2			4.0_Cuma_128.0_AHL	6.67109	8.37104	9.21464	8.08559	1.05784			4.0_Cuma_128.0_AHL	45281.4	35794.2	40607	40560.9	3873.24
4.0_Cuma_256.0_AHL	535424	621346	506468	554413	48782.9			4.0_Cuma_256.0_AHL	9.11253	10.5749	8.61972	9.4357	0.83025			4.0_Cuma_256.0_AHL	30882.5	12358.6	9694.78	17645.3	9423.1
Van-VanR Circuit on TULIP - mScarI Raw Production Rates - Gain 100								Van-VanR Circuit on TULIP - mScarI Normalised Production Rate - Gain 100								Van-VanR Circuit on TULIP - sfGFP Production Rate
Conditions	Replicate 1	Replicate 2	Replicate 3	Mean	StdDev			Conditions	Replicate 1	Replicate 2	Replicate 3	Mean	StdDev			Conditions	Replicate 1	Replicate 2	Replicate 3	Mean	StdDev
NonFP	47.5273	279.07	104.167	143.588	98.5512			NonFP	0.000826992	0.00485592	0.00181254	0.00249848	0.00171483			NonFP	189.573	272.025	194.932	218.843	37.6685
DH10B_mScari	42569.9	67296.9	62543.4	57470.1	10713.2			DH10B_mScari	0.740733	1.17099	1.08828	1	0.186414			DH10B_mScari	758.621	620	670.194	682.938	57.3047
0.8_Cuma_0.0_Van	8488.64	5735.85	9243.24	7822.58	1507.36			0.8_Cuma_0.0_Van	0.147705	0.0998059	0.160836	0.136116	0.0262285			0.8_Cuma_0.0_Van	12738.6	11836.5	11875.6	12150.3	416.356
0.8_Cuma_5.0_Van	41384.6	49383.6	11670	34146.1	16225			0.8_Cuma_5.0_Van	0.720107	0.859294	0.203062	0.594154	0.282321			0.8_Cuma_5.0_Van	9113.54	9833.94	2854.73	7267.4	3134.06
0.8_Cuma_10.0_Van	50406	54950	46662.1	50672.7	3388.77			0.8_Cuma_10.0_Van	0.877083	0.95615	0.811938	0.881724	0.0589658			0.8_Cuma_10.0_Van	7421.83	6813.95	6179.96	6805.25	507.029
0.8_Cuma_25.0_Van	58659	65170.7	75429.9	66419.9	6903.42			0.8_Cuma_25.0_Van	1.02069	1.13399	1.31251	1.15573	0.120122			0.8_Cuma_25.0_Van	4988.18	5757.65	5862.26	5536.03	389.735
0.8_Cuma_50.0_Van	79533.2	73515	86359.6	79802.6	5247.23			0.8_Cuma_50.0_Van	1.38391	1.27919	1.50269	1.38859	0.0913037			0.8_Cuma_50.0_Van	5814.04	4637.6	5022.56	5158.07	489.745
0.8_Cuma_100.0_Van	105774	61843.8	71230.8	79616	18889			0.8_Cuma_100.0_Van	1.8405	1.0761	1.23944	1.38535	0.328676			0.8_Cuma_100.0_Van	7094.34	3756.25	4572.84	5141.14	1420.78
0.8_Cuma_200.0_Van	93829.5	69537.3	58871	74079.3	14628.6			0.8_Cuma_200.0_Van	1.63267	1.20997	1.02438	1.28901	0.254543			0.8_Cuma_200.0_Van	5286.82	3637.87	3240.88	4055.19	885.847
1.6_Cuma_0.0_Van	4030.89	4780	4406.64	4405.84	305.824			1.6_Cuma_0.0_Van	0.0701389	0.0831737	0.0766771	0.0766633	0.00532145			1.6_Cuma_0.0_Van	28912.4	27489.5	28211.2	28204.4	580.916
1.6_Cuma_5.0_Van	106806	67860.7	68796.7	81154.4	18142.4			1.6_Cuma_5.0_Van	1.85846	1.1808	1.19709	1.41212	0.315684			1.6_Cuma_5.0_Van	38372.9	27686.3	26200.6	30753.3	5421.91
1.6_Cuma_10.0_Van	103709	126881	102000	110864	11347.7			1.6_Cuma_10.0_Van	1.80458	2.20778	1.77484	1.92907	0.197455			1.6_Cuma_10.0_Van	23231.1	31008.5	26311	26850.2	3197.89
1.6_Cuma_25.0_Van	171197	186893	136083	164724	21241.9			1.6_Cuma_25.0_Van	2.97889	3.25201	2.3679	2.86626	0.369616			1.6_Cuma_25.0_Van	18842.6	16506.1	19012.8	18120.5	1143.69
1.6_Cuma_50.0_Van	145750	211915	159320	172328	28534.7			1.6_Cuma_50.0_Van	2.5361	3.68739	2.77223	2.99857	0.496515			1.6_Cuma_50.0_Van	13706.9	13553.7	12110	13123.5	719.39
1.6_Cuma_100.0_Van	189362	199403	191377	193381	4337.24			1.6_Cuma_100.0_Van	3.29496	3.46968	3.33003	3.36489	0.0754695			1.6_Cuma_100.0_Van	11312.1	11932.8	12637	11960.6	541.233
1.6_Cuma_200.0_Van	169051	130641	151994	150562	15713.6			1.6_Cuma_200.0_Van	2.94155	2.2732	2.64475	2.61983	0.273422			1.6_Cuma_200.0_Van	8484.08	7435.98	9721.04	8547.03	933.935
2.4_Cuma_0.0_Van	5389.31	3978.02	3672.13	4346.49	747.888			2.4_Cuma_0.0_Van	0.093776	0.069219	0.0638964	0.0756305	0.0130135			2.4_Cuma_0.0_Van	88000	55694.3	63812.8	69169	13721.8
2.4_Cuma_5.0_Van	80173.5	78622.2	51604.4	70133.4	13117.3			2.4_Cuma_5.0_Van	1.39505	1.36806	0.897935	1.22035	0.228245			2.4_Cuma_5.0_Van	56833	55578.6	48210.3	53540.6	3803.75
2.4_Cuma_10.0_Van	129279	77354.4	106851	104495	21263.6			2.4_Cuma_10.0_Van	2.24951	1.34599	1.85924	1.81825	0.369994			2.4_Cuma_10.0_Van	52813.3	36871.3	44662.6	44782.4	6508.86
2.4_Cuma_25.0_Van	213793	246184	300988	253655	35987.1			2.4_Cuma_25.0_Van	3.72007	4.2837	5.2373	4.41369	0.626189			2.4_Cuma_25.0_Van	35938.7	33751.8	38696	36128.8	2022.91
2.4_Cuma_50.0_Van	368521	199958	340785	303088	73797.7			2.4_Cuma_50.0_Van	6.41239	3.47934	5.92978	5.27384	1.28411			2.4_Cuma_50.0_Van	28196.7	18227.8	27558.4	24661	4556.4
2.4_Cuma_100.0_Van	372468	328936	391484	364296	26181			2.4_Cuma_100.0_Van	6.48108	5.7236	6.81197	6.33888	0.455559			2.4_Cuma_100.0_Van	18913.8	16395.3	18725.1	18011.4	1145.35
2.4_Cuma_200.0_Van	305189	451195	325098	360494	64648.4			2.4_Cuma_200.0_Van	5.3104	7.85096	5.65682	6.27273	1.12491			2.4_Cuma_200.0_Van	16097.9	17526.6	16496.1	16706.8	602.034

## Sheet: Fig6A - LuxR on TULIP
DH10B - B0032-LuxR Circuit on TULIP - mScarI Production Rate Raw Gain 100								DH10B - B0032-LuxR Circuit on TULIP - mScarI Production Rate Normalised								BW25113 - B0032-LuxR Circuit on TULIP - mScarI Production Rate Raw Gain 100								BW25113 - B0032-LuxR Circuit on TULIP - mScarI Production Rate Normalised
Conditions	Replicate 1	Replicate 2	Replicate 3	Mean	StdDev			Conditions	Replicate 1	Replicate 2	Replicate 3	Mean	StdDev			Conditions	Replicate 1	Replicate 2	Replicate 3	Mean	StdDev			Conditions	Replicate 1	Replicate 2	Replicate 3	Mean	StdDev
NonFP	323.12	622.222	1547.62	830.987	521.24			NonFP	0.00405909	0.00781647	0.0194415	0.010439	0.00654791			NonFP	111.336	348.548	1117.12	525.667	429.284			NonFP	0.00127742	0.00399908	0.0128173	0.00603127	0.00492542
DH10B_mScarI	89880.6	68705.9	80225.6	79604	8655.71			DH10B_mScarI	1.1291	0.863096	1.00781	1	0.108735			BW25113_mScarI	91668.1	95045.9	74756.8	87156.9	8876.01			BW25113_mScarI	1.05176	1.09051	0.857726	1	0.101839
0.4_Cuma_0_AHL	1217.39	413.502	605.505	745.466	342.784			0.4_Cuma_0_AHL	0.0152931	0.00519449	0.00760646	0.00936468	0.00430612			0.4_Cuma_0_AHL	1685.19	276.151	543.689	835.008	611.007			0.4_Cuma_0_AHL	0.0193351	0.00316843	0.00623805	0.00958052	0.00701043
0.8_Cuma_0_AHL	955.975	1536.08	1063.83	1185.3	251.922			0.8_Cuma_0_AHL	0.0120091	0.0192965	0.013364	0.0148899	0.00316468			0.8_Cuma_0_AHL	1216.37	1066.67	1820	1367.68	325.625			0.8_Cuma_0_AHL	0.0139561	0.0122385	0.0208819	0.0156922	0.00373608
1.2_Cuma_0_AHL	2987.65	3929.41	2616.28	3177.78	552.685			1.2_Cuma_0_AHL	0.0375315	0.049362	0.0328662	0.0399199	0.00694293			1.2_Cuma_0_AHL	3130	2661.16	3555.56	3115.57	365.279			1.2_Cuma_0_AHL	0.0359122	0.0305329	0.0407949	0.0357467	0.00419105
1.6_Cuma_0_AHL	3100	2780.49	1138.46	2339.65	859.326			1.6_Cuma_0_AHL	0.0389428	0.034929	0.0143016	0.0293911	0.010795			1.6_Cuma_0_AHL	2751.52	2857.14	2366.41	2658.36	210.892			1.6_Cuma_0_AHL	0.0315697	0.0327816	0.0271512	0.0305008	0.00241968
2.0_Cuma_0_AHL	4862.07	3654.9	2119.57	3545.51	1122.29			2.0_Cuma_0_AHL	0.0610782	0.0459135	0.0266264	0.0445394	0.0140984			2.0_Cuma_0_AHL	4218.98	3684.21	3312.78	3738.65	371.953			2.0_Cuma_0_AHL	0.0484067	0.042271	0.0380093	0.0428957	0.00426763
2.4_Cuma_0_AHL	4371.13	3887.64	2089.44	3449.4	981.69			2.4_Cuma_0_AHL	0.054911	0.0488372	0.0262479	0.043332	0.0123322			2.4_Cuma_0_AHL	3222.86	4707.32	3324.07	3751.42	677.186			2.4_Cuma_0_AHL	0.0369776	0.0540097	0.038139	0.0430421	0.00776973
3.0_Cuma_0_AHL	6115.38	6980.58	4074.53	5723.5	1218.32			3.0_Cuma_0_AHL	0.0768226	0.0876913	0.051185	0.0718996	0.0153048			3.0_Cuma_0_AHL	2347.83	3640.29	4851.35	3613.16	1022.24			3.0_Cuma_0_AHL	0.0269379	0.0417671	0.0556623	0.0414557	0.0117287
4.0_Cuma_0_AHL	8568.81	8623.66	4862.75	7351.74	1760.12			4.0_Cuma_0_AHL	0.107643	0.108332	0.0610867	0.0923538	0.022111			4.0_Cuma_0_AHL	4103.09	2452.6	3754.72	3436.8	710.321			4.0_Cuma_0_AHL	0.0470771	0.02814	0.04308	0.0394324	0.00814991
5.0_Cuma_0_AHL	11612.4	6129.73	6374.62	8038.92	2528.81			5.0_Cuma_0_AHL	0.145877	0.0770028	0.0800792	0.100986	0.0317674			5.0_Cuma_0_AHL	2150.54	3537.5	3246.48	2978.17	597.164			5.0_Cuma_0_AHL	0.0246743	0.0405877	0.0372487	0.0341702	0.0068516
0.4_Cuma_64_AHL	3669.06	5378.79	3523.81	4190.55	842.298			0.4_Cuma_64_AHL	0.0460915	0.0675693	0.0442667	0.0526425	0.0105811			0.4_Cuma_64_AHL	5051.55	2372.88	2796.99	3407.14	1175.59			0.4_Cuma_64_AHL	0.0579592	0.0272254	0.0320915	0.039092	0.0134882
0.8_Cuma_64_AHL	18714.3	24828.3	24988.5	22843.7	2920.66			0.8_Cuma_64_AHL	0.235092	0.311897	0.31391	0.286967	0.0366899			0.8_Cuma_64_AHL	31523.8	28564.7	47976.7	36021.8	8539.34			0.8_Cuma_64_AHL	0.36169	0.327739	0.550464	0.413298	0.0979766
1.2_Cuma_64_AHL	29375	52875	53339.1	45196.4	11189			1.2_Cuma_64_AHL	0.369014	0.664225	0.670056	0.567765	0.140558			1.2_Cuma_64_AHL	93775	93710.8	96778.4	94754.8	1431.2			1.2_Cuma_64_AHL	1.07593	1.0752	1.11039	1.08717	0.0164209
1.6_Cuma_64_AHL	88953.5	37046.4	22142.9	49380.9	28635.9			1.6_Cuma_64_AHL	1.11745	0.465383	0.278163	0.620332	0.359729			1.6_Cuma_64_AHL	135381	120905	129802	128696	5961.61			1.6_Cuma_64_AHL	1.55331	1.38721	1.48929	1.4766	0.0684008
2.0_Cuma_64_AHL	56888.9	80113.6	48632.2	61878.3	13327.7			2.0_Cuma_64_AHL	0.714648	1.0064	0.610927	0.777326	0.167425			2.0_Cuma_64_AHL	180317	240667	243095	221360	29038.3			2.0_Cuma_64_AHL	2.06888	2.7613	2.78916	2.53978	0.333173
2.4_Cuma_64_AHL	189455	121366	41018.7	117280	60667.5			2.4_Cuma_64_AHL	2.37996	1.52462	0.515284	1.47329	0.762117			2.4_Cuma_64_AHL	224537	223566	290864	246322	31498.1			2.4_Cuma_64_AHL	2.57623	2.5651	3.33724	2.82619	0.361396
3.0_Cuma_64_AHL	184800	182145	76621.5	147856	50381.7			3.0_Cuma_64_AHL	2.32149	2.28814	0.962533	1.85739	0.632905			3.0_Cuma_64_AHL	388559	266713	253082	302784	60906.2			3.0_Cuma_64_AHL	4.45815	3.06015	2.90375	3.47402	0.698811
4.0_Cuma_64_AHL	411800	276911	176485	288399	96409.8			4.0_Cuma_64_AHL	5.17311	3.47861	2.21703	3.62292	1.21112			4.0_Cuma_64_AHL	333820	336747	311869	327479	11102.4			4.0_Cuma_64_AHL	3.83011	3.86369	3.57825	3.75735	0.127384
5.0_Cuma_64_AHL	324326	344614	197801	288914	64956.4			5.0_Cuma_64_AHL	4.07424	4.3291	2.48482	3.62939	0.815993			5.0_Cuma_64_AHL	252602	295722	368797	305707	47958.7			5.0_Cuma_64_AHL	2.89825	3.39298	4.23141	3.50755	0.550257
DH10B - B0034-LuxR Circuit on TULIP - mScarI Production Rate Raw Gain 100								DH10B - B0034-LuxR Circuit on TULIP - mScarI Production Rate Normalised								BW25113 - B0034-LuxR Circuit on TULIP - mScarI Production Rate Raw Gain 100								BW25113 - B0034-LuxR Circuit on TULIP - mScarI Production Rate Normalised
Conditions	Replicate 1	Replicate 2	Replicate 3	Mean	StdDev			Conditions	Replicate 1	Replicate 2	Replicate 3	Mean	StdDev			Conditions	Replicate 1	Replicate 2	Replicate 3	Mean	StdDev			Conditions	Replicate 1	Replicate 2	Replicate 3	Mean	StdDev
NonFP	282.353	853.659	661.538	599.183	237.366			NonFP	0.00442784	0.013387	0.0103742	0.00939636	0.00372235			NonFP	497.041	172.414	306.748	325.401	133.183			NonFP	0.00708387	0.00245726	0.0043718	0.00463764	0.00189814
DH10B_mScarI	71946.4	54279.5	65076.9	63767.6	7271.66			DH10B_mScarI	1.12826	0.851208	1.02053	1	0.114034			BW25113_mScarI	83794.9	38710.5	87990.2	70165.2	22307.7			BW25113_mScarI	1.19425	0.551706	1.25404	1	0.317931
0.4_Cuma_0_AHL	1012.99	629.213	637.363	759.854	179.023			0.4_Cuma_0_AHL	0.0158856	0.00986729	0.00999508	0.011916	0.00280742			0.4_Cuma_0_AHL	1811.76	627.803	1179.86	1206.47	483.717			0.4_Cuma_0_AHL	0.0258214	0.00894749	0.0168154	0.0171948	0.00689397
0.8_Cuma_0_AHL	786.765	1316.67	759.878	954.437	256.37			0.8_Cuma_0_AHL	0.012338	0.0206479	0.0119164	0.0149674	0.00402039			0.8_Cuma_0_AHL	1682.76	2019.42	1422.59	1708.26	244.318			0.8_Cuma_0_AHL	0.0239828	0.0287809	0.0202749	0.0243462	0.00348204
1.2_Cuma_0_AHL	2042.55	1781.82	799.031	1541.13	535.433			1.2_Cuma_0_AHL	0.0320312	0.0279424	0.0125304	0.024168	0.00839663			1.2_Cuma_0_AHL	3221.62	3088.24	2074.07	2794.64	512.421			1.2_Cuma_0_AHL	0.0459148	0.0440138	0.0295599	0.0398295	0.00730307
1.6_Cuma_0_AHL	1462.07	2189.02	1309.94	1653.68	383.608			1.6_Cuma_0_AHL	0.0229281	0.0343281	0.0205424	0.0259329	0.00601571			1.6_Cuma_0_AHL	3657.14	3702.13	2931.82	3430.36	353.002			1.6_Cuma_0_AHL	0.0521219	0.052763	0.0417845	0.0488898	0.00503102
2.0_Cuma_0_AHL	3134.33	1607.55	2223.4	2321.76	627.174			2.0_Cuma_0_AHL	0.0491523	0.0252095	0.0348673	0.0364097	0.0098353			2.0_Cuma_0_AHL	3159.53	5947.76	4448.98	4518.76	1139.36			2.0_Cuma_0_AHL	0.0450299	0.084768	0.0634072	0.0644017	0.0162382
2.4_Cuma_0_AHL	3635.29	2362.92	3426.36	3141.52	557.125			2.4_Cuma_0_AHL	0.0570085	0.0370552	0.0537319	0.0492652	0.0087368			2.4_Cuma_0_AHL	7076.92	4115.11	3678.16	4956.73	1509.78			2.4_Cuma_0_AHL	0.100861	0.0586488	0.0524214	0.0706437	0.0215175
3.0_Cuma_0_AHL	3860.14	5583.33	5318.78	4920.75	757.702			3.0_Cuma_0_AHL	0.0605345	0.0875575	0.0834087	0.0771669	0.0118822			3.0_Cuma_0_AHL	3857.66	6742.67	7321.55	5973.96	1515			3.0_Cuma_0_AHL	0.0549797	0.0960971	0.104347	0.0851414	0.0215918
4.0_Cuma_0_AHL	4886.27	3676.19	5204.55	4589	658.405			4.0_Cuma_0_AHL	0.0766263	0.0576498	0.0816174	0.0719645	0.0103251			4.0_Cuma_0_AHL	4835.16	9222.22	3326.86	5794.75	2500.59			4.0_Cuma_0_AHL	0.0689112	0.131436	0.0474147	0.0825872	0.0356386
5.0_Cuma_0_AHL	9381.64	7272.73	5159.82	7271.4	1723.55			5.0_Cuma_0_AHL	0.147122	0.11405	0.0809159	0.11403	0.0270287			5.0_Cuma_0_AHL	4413.5	6918.29	7703.12	6344.97	1402.84			5.0_Cuma_0_AHL	0.0629016	0.0986	0.109786	0.090429	0.0199933
0.4_Cuma_64_AHL	18992.6	20017.6	15192.5	18067.6	2075.61			0.4_Cuma_64_AHL	0.297842	0.313915	0.238248	0.283335	0.0325495			0.4_Cuma_64_AHL	42104.5	37237.1	25968.1	35103.2	6758.25			0.4_Cuma_64_AHL	0.600076	0.530706	0.370099	0.500294	0.0963191
0.8_Cuma_64_AHL	94145.3	103615	72425.2	90061.7	13056.3			0.8_Cuma_64_AHL	1.47638	1.62488	1.13577	1.41234	0.204748			0.8_Cuma_64_AHL	165412	399812	63449.8	209558	140823			0.8_Cuma_64_AHL	2.35746	5.69816	0.904291	2.98664	2.00702
1.2_Cuma_64_AHL	165105	187721	162291	171706	11382.6			1.2_Cuma_64_AHL	2.58916	2.94383	2.54504	2.69268	0.178501			1.2_Cuma_64_AHL	416218	570932	163016	383389	168141			1.2_Cuma_64_AHL	5.93197	8.13697	2.32331	5.46409	2.39637
1.6_Cuma_64_AHL	248536	202151	233880	228189	19359.4			1.6_Cuma_64_AHL	3.89753	3.17012	3.66769	3.57844	0.303593			1.6_Cuma_64_AHL	328716	561667	222634	371005	141603			1.6_Cuma_64_AHL	4.68488	8.00492	3.173	5.2876	2.01814
2.0_Cuma_64_AHL	407606	330373	318905	352295	39390			2.0_Cuma_64_AHL	6.39205	5.18089	5.00105	5.52466	0.617711			2.0_Cuma_64_AHL	244708	329630	208417	260918	50795.1			2.0_Cuma_64_AHL	3.4876	4.69791	2.97037	3.71863	0.723936
2.4_Cuma_64_AHL	390528	297330	290178	326012	45712.9			2.4_Cuma_64_AHL	6.12423	4.66271	4.55055	5.1125	0.716867			2.4_Cuma_64_AHL	377958	862727	399653	546779	223584			2.4_Cuma_64_AHL	5.38669	12.2957	5.69589	7.79274	3.18654
3.0_Cuma_64_AHL	531083	419659	504651	485131	47536.6			3.0_Cuma_64_AHL	8.32841	6.58107	7.91391	7.60779	0.745466			3.0_Cuma_64_AHL	780633	455956	396814	544468	168731			3.0_Cuma_64_AHL	11.1256	6.49832	5.65543	7.7598	2.40476
4.0_Cuma_64_AHL	576946	396839	442761	472182	76414.8			4.0_Cuma_64_AHL	9.04763	6.2232	6.94334	7.40472	1.19833			4.0_Cuma_64_AHL	604243	262204	488253	451567	142026			4.0_Cuma_64_AHL	8.61172	3.73696	6.95862	6.43576	2.02416
5.0_Cuma_64_AHL	517708	355207	403728	425548	68111.2			5.0_Cuma_64_AHL	8.11867	5.57034	6.33123	6.67341	1.06812			5.0_Cuma_64_AHL	596092	267935	338416	400814	141048			5.0_Cuma_64_AHL	8.49555	3.81862	4.82313	5.71243	2.01023

## Sheet: Fig6B - VanR on TULIP
DH10B - B0032-VanR Circuit on TULIP - mScarI Production Rate Raw Gain 100								DH10B - B0032-VanR Circuit on TULIP - mScarI Production Rate Normalised								BW25113 - B0032-VanR Circuit on TULIP - mScarI Production Rate Raw Gain 100								BW25113 - B0032-VanR Circuit on TULIP - mScarI Production Rate Normalised
Conditions	Replicate 1	Replicate 2	Replicate 3	Mean	StdDev			Conditions	Replicate 1	Replicate 2	Replicate 3	Mean	StdDev			Conditions	Replicate 1	Replicate 2	Replicate 3	Mean	StdDev			Conditions	Replicate 1	Replicate 2	Replicate 3	Mean	StdDev
NonFP	144.928	193.548	289.017	209.164	59.8518			NonFP	0.00334766	0.00447074	0.00667596	0.00483145	0.00138251			NonFP	339.066	277.457	190.909	269.144	60.7699			NonFP	0.00665038	0.00544198	0.00374445	0.00527893	0.00119193
DH10B_mScarI	41920	43642.6	44314.2	43292.3	1008.32			DH10B_mScarI	0.968303	1.00809	1.02361	1	0.023291			BW25113_mScarI	54291.3	61621.4	37041	50984.5	10303.7			BW25113_mScarI	1.06486	1.20863	0.726514	1	0.202094
0.4_Cuma_0_Van	878.049	787.402	859.375	841.608	39.0808			0.4_Cuma_0_Van	0.0202819	0.018188	0.0198505	0.0194402	0.000902721			0.4_Cuma_0_Van	711.111	568.306	850.575	709.997	115.238			0.4_Cuma_0_Van	0.0139476	0.0111466	0.016683	0.0139257	0.00226026
0.8_Cuma_0_Van	900.99	1882.35	1308.64	1364	402.547			0.8_Cuma_0_Van	0.0208118	0.0434801	0.0302281	0.0315067	0.00929836			0.8_Cuma_0_Van	189.258	487.805	278.481	318.515	125.125			0.8_Cuma_0_Van	0.00371207	0.0095677	0.00546207	0.00624728	0.00245418
1.2_Cuma_0_Van	1316.13	1404.04	1141.3	1287.16	109.2			1.2_Cuma_0_Van	0.030401	0.0324317	0.0263628	0.0297318	0.0025224			1.2_Cuma_0_Van	394.464	981.481	354.167	576.704	286.693			1.2_Cuma_0_Van	0.00773693	0.0192506	0.00694655	0.0113113	0.00562314
1.6_Cuma_0_Van	789.7	709.677	573.333	690.903	89.3231			1.6_Cuma_0_Van	0.0182411	0.0163927	0.0132433	0.0159591	0.00206326			1.6_Cuma_0_Van	289.474	733.333	525	515.936	181.318			1.6_Cuma_0_Van	0.00567768	0.0143834	0.0102972	0.0101195	0.00355634
2.0_Cuma_0_Van	735.632	396.135	781.457	637.741	171.863			2.0_Cuma_0_Van	0.0169922	0.00915026	0.0180507	0.0147311	0.00396982			2.0_Cuma_0_Van	941.176	546.392	564.972	684.18	181.882			2.0_Cuma_0_Van	0.01846	0.0107168	0.0110812	0.0134194	0.0035674
2.4_Cuma_0_Van	415.929	450	282.609	382.846	72.2304			2.4_Cuma_0_Van	0.00960747	0.0103945	0.00652793	0.00884329	0.00166844			2.4_Cuma_0_Van	658.683	1102.04	1046.51	935.745	197.22			2.4_Cuma_0_Van	0.0129193	0.0216152	0.0205261	0.0183535	0.00386823
3.0_Cuma_0_Van	353.511	636.905	394.366	461.594	125.081			3.0_Cuma_0_Van	0.00816568	0.0147117	0.00910939	0.0106623	0.00288921			3.0_Cuma_0_Van	909.091	1265.12	1444.44	1206.22	222.49			3.0_Cuma_0_Van	0.0178307	0.0248137	0.028331	0.0236585	0.00436387
4.0_Cuma_0_Van	445.714	1760.68	816.667	1007.69	553.566			4.0_Cuma_0_Van	0.0102955	0.0406697	0.018864	0.0232764	0.0127867			4.0_Cuma_0_Van	406.593	524.887	408.451	446.644	55.3315			4.0_Cuma_0_Van	0.00797484	0.010295	0.00801127	0.00876037	0.00108526
5.0_Cuma_0_Van	395.062	1000	327.16	574.074	302.448			5.0_Cuma_0_Van	0.00912546	0.0230988	0.00755702	0.0132604	0.0069862			5.0_Cuma_0_Van	297.398	448.98	236.686	327.688	89.2757			5.0_Cuma_0_Van	0.0058331	0.00880619	0.00464232	0.0064272	0.00175103
0.4_Cuma_100_Van	40793.8	36336.1	23189.3	33439.7	7473.14			0.4_Cuma_100_Van	0.942289	0.83932	0.535645	0.772418	0.172621			0.4_Cuma_100_Van	29624.1	17844.7	19211.1	22226.6	5260.44			0.4_Cuma_100_Van	0.58104	0.350003	0.376802	0.435948	0.103177
0.8_Cuma_100_Van	73455.7	100586	53416	75819.3	19329.6			0.8_Cuma_100_Van	1.69674	2.32342	1.23385	1.75134	0.44649			0.8_Cuma_100_Van	92065.9	106837	64208.6	87703.9	17674.3			0.8_Cuma_100_Van	1.80576	2.09548	1.25937	1.72021	0.34666
1.2_Cuma_100_Van	157316	156066	112186	141856	20986.2			1.2_Cuma_100_Van	3.63381	3.60494	2.59136	3.2767	0.484755			1.2_Cuma_100_Van	139467	146151	105460	130359	17816.4			1.2_Cuma_100_Van	2.73548	2.86657	2.06848	2.55684	0.349446
1.6_Cuma_100_Van	271338	228262	209253	236284	25973.2			1.6_Cuma_100_Van	6.26759	5.27258	4.8335	5.45789	0.59995			1.6_Cuma_100_Van	201482	269312	138066	202954	53591			1.6_Cuma_100_Van	3.95183	5.28223	2.708	3.98069	1.05112
2.0_Cuma_100_Van	275123	241747	209195	242022	26915.8			2.0_Cuma_100_Van	6.35501	5.58408	4.83215	5.59041	0.621723			2.0_Cuma_100_Van	172205	274467	209429	218700	42259.9			2.0_Cuma_100_Van	3.37759	5.38334	4.1077	4.28954	0.828877
2.4_Cuma_100_Van	317659	406224	328733	350872	39400.1			2.4_Cuma_100_Van	7.33755	9.38329	7.59334	8.10473	0.910095			2.4_Cuma_100_Van	352143	409783	167985	309970	103119			2.4_Cuma_100_Van	6.90686	8.03739	3.29482	6.07969	2.02256
3.0_Cuma_100_Van	271688	336107	362667	323487	38198.8			3.0_Cuma_100_Van	6.27567	7.76368	8.37717	7.47217	0.882348			3.0_Cuma_100_Van	200282	253517	187490	213763	28591.5			3.0_Cuma_100_Van	3.92828	4.97243	3.67738	4.1927	0.560787
4.0_Cuma_100_Van	360542	354921	404898	373454	22352.9			4.0_Cuma_100_Van	8.3281	8.19825	9.35268	8.62634	0.516325			4.0_Cuma_100_Van	251605	249670	182705	227993	32033.5			4.0_Cuma_100_Van	4.93492	4.89698	3.58353	4.47181	0.628298
5.0_Cuma_100_Van	406786	359606	372880	379757	19865.4			5.0_Cuma_100_Van	9.39627	8.30648	8.61308	8.77194	0.458867			5.0_Cuma_100_Van	482414	242248	238160	320941	114191			5.0_Cuma_100_Van	9.46196	4.7514	4.67122	6.29486	2.23972
DH10B - B0034-VanR Circuit on TULIP - mScarI Production Rate Raw Gain 100								DH10B - B0034-VanR Circuit on TULIP - mScarI Production Rate Normalised								BW25113 - B0034-VanR Circuit on TULIP - mScarI Production Rate Raw Gain 100								BW25113 - B0034-VanR Circuit on TULIP - mScarI Production Rate Normalised
Conditions	Replicate 1	Replicate 2	Replicate 3	Mean	StdDev			Conditions	Replicate 1	Replicate 2	Replicate 3	Mean	StdDev			Conditions	Replicate 1	Replicate 2	Replicate 3	Mean	StdDev			Conditions	Replicate 1	Replicate 2	Replicate 3	Mean	StdDev
NonFP	33.5162	58.1818	71.3012	54.3331	15.6639			NonFP	0.000488865	0.000848634	0.00103999	0.000792497	0.000228472			NonFP	702.381	1086.96	1875	1221.45	488.074			NonFP	0.0161128	0.0249351	0.0430131	0.0280203	0.0111966
DH10B_mScarI	71079.6	47872.6	86725.8	68559.4	15961.5			DH10B_mScarI	1.03676	0.698265	1.26497	1	0.232814			BW25113_mScarI	42387.4	30214.5	58172.4	43591.4	11445.5			BW25113_mScarI	0.972379	0.693128	1.33449	1	0.262563
0.4_Cuma_0_Van	337.017	233.333	167.832	246.061	69.6531			0.4_Cuma_0_Van	0.00491569	0.00340338	0.00244798	0.00358902	0.00101595			0.4_Cuma_0_Van	1752.21	1118.28	1351.35	1407.28	261.806			0.4_Cuma_0_Van	0.0401963	0.0256537	0.0310004	0.0322834	0.00600591
0.8_Cuma_0_Van	813.187	548.673	109.966	490.608	290.01			0.8_Cuma_0_Van	0.0118611	0.00800288	0.00160395	0.00715596	0.00423006			0.8_Cuma_0_Van	1047.62	1431.19	483.696	987.502	389.143			0.8_Cuma_0_Van	0.0240327	0.032832	0.0110961	0.0226536	0.00892705
1.2_Cuma_0_Van	845.714	795.699	800	813.804	22.6319			1.2_Cuma_0_Van	0.0123355	0.011606	0.0116687	0.0118701	0.000330107			1.2_Cuma_0_Van	1200	1039.37	1060.24	1099.87	71.3132			1.2_Cuma_0_Van	0.0275284	0.0238435	0.0243222	0.0252314	0.00163595
1.6_Cuma_0_Van	265.252	392.157	315.789	324.399	52.1652			1.6_Cuma_0_Van	0.00386894	0.00571996	0.00460607	0.00473166	0.000760876			1.6_Cuma_0_Van	1450	657.534	3025	1710.84	983.956			1.6_Cuma_0_Van	0.0332634	0.015084	0.0693944	0.0392473	0.0225722
2.0_Cuma_0_Van	666.667	476.636	771.084	638.129	121.89			2.0_Cuma_0_Van	0.00972393	0.00695216	0.011247	0.00930768	0.00177788			2.0_Cuma_0_Van	1191.78	1175	278.146	881.642	426.791			2.0_Cuma_0_Van	0.0273398	0.0269548	0.00638074	0.0202251	0.00979072
2.4_Cuma_0_Van	526.882	1269.84	1114.75	970.492	320.006			2.4_Cuma_0_Van	0.00768504	0.0185218	0.0162597	0.0141555	0.00466758			2.4_Cuma_0_Van	1650	1482.35	1772.73	1635.03	119.017			2.4_Cuma_0_Van	0.0378515	0.0340056	0.0406669	0.037508	0.00273028
3.0_Cuma_0_Van	403.846	1037.04	540.541	660.475	272.055			3.0_Cuma_0_Van	0.00589046	0.0151261	0.00788427	0.00963362	0.00396817			3.0_Cuma_0_Van	1078.65	644.068	718.447	813.722	189.779			3.0_Cuma_0_Van	0.0247446	0.0147751	0.0164814	0.018667	0.00435358
4.0_Cuma_0_Van	362.353	1111.11	505.882	659.782	324.472			4.0_Cuma_0_Van	0.00528524	0.0162066	0.00737875	0.00962352	0.00473272			4.0_Cuma_0_Van	542.169	1734.94	145.455	807.521	675.487			4.0_Cuma_0_Van	0.0124375	0.0398	0.00333677	0.0185248	0.0154959
5.0_Cuma_0_Van	564.706	2857.14	355.872	1259.24	1133.1			5.0_Cuma_0_Van	0.00823674	0.041674	0.00519071	0.0183672	0.0165273			5.0_Cuma_0_Van	301.205	981.818	343.612	542.212	311.33			5.0_Cuma_0_Van	0.00690973	0.0225232	0.00788257	0.0124385	0.00714201
0.4_Cuma_100_Van	21626.4	25127.7	11703.4	19485.8	5685.61			0.4_Cuma_100_Van	0.31544	0.36651	0.170704	0.284218	0.0829298			0.4_Cuma_100_Van	20491.2	19407.4	13142.9	17680.5	3238.96			0.4_Cuma_100_Van	0.470075	0.445212	0.301501	0.405596	0.0743027
0.8_Cuma_100_Van	63916	76838.1	16805.8	52520	25798.8			0.8_Cuma_100_Van	0.932272	1.12075	0.245128	0.766051	0.376299			0.8_Cuma_100_Van	30320	65801.8	36117.6	44079.8	15541.1			0.8_Cuma_100_Van	0.69555	1.50951	0.828549	1.0112	0.356516
1.2_Cuma_100_Van	126211	125869	82133.3	111404	20698.2			1.2_Cuma_100_Van	1.84089	1.83592	1.19799	1.62493	0.301902			1.2_Cuma_100_Van	58715.4	63078	38397.1	53396.8	10754.9			1.2_Cuma_100_Van	1.34695	1.44703	0.88084	1.22494	0.246721
1.6_Cuma_100_Van	138135	144535	105452	129374	17116			1.6_Cuma_100_Van	2.01482	2.10817	1.53811	1.88703	0.249652			1.6_Cuma_100_Van	36231.2	64606.7	23439.4	41425.8	17203.2			1.6_Cuma_100_Van	0.831155	1.4821	0.537707	0.95032	0.394647
2.0_Cuma_100_Van	151786	179370	48504.6	126553	56325.9			2.0_Cuma_100_Van	2.21393	2.61627	0.707483	1.84589	0.821565			2.0_Cuma_100_Van	22180.9	35358.8	11254.5	22931.4	9854.84			2.0_Cuma_100_Van	0.508836	0.811141	0.258181	0.526053	0.226073
2.4_Cuma_100_Van	214876	170420	93794.6	159697	50009.6			2.4_Cuma_100_Van	3.13417	2.48573	1.36808	2.32932	0.729435			2.4_Cuma_100_Van	14479	14629.8	7859.3	12322.7	3156.71			2.4_Cuma_100_Van	0.332153	0.335612	0.180295	0.282687	0.0724158
3.0_Cuma_100_Van	133707	136796	157243	142582	10443.1			3.0_Cuma_100_Van	1.95024	1.99529	2.29353	2.07969	0.152322			3.0_Cuma_100_Van	7831.78	9812.5	7122.81	8255.69	1138.24			3.0_Cuma_100_Van	0.179663	0.225102	0.163399	0.189388	0.0261116
4.0_Cuma_100_Van	121877	122000	48785.7	97554.1	34484.5			4.0_Cuma_100_Van	1.77768	1.77948	0.711584	1.42291	0.502987			4.0_Cuma_100_Van	7942.86	8716.67	6931.3	7863.61	731.025			4.0_Cuma_100_Van	0.182211	0.199963	0.159006	0.180393	0.0167699
5.0_Cuma_100_Van	65191.2	66953	136747	89630.6	33324.5			5.0_Cuma_100_Van	0.950872	0.97657	1.99459	1.30734	0.486067			5.0_Cuma_100_Van	6037.74	6627.45	5584.16	6083.12	427.129			5.0_Cuma_100_Van	0.138507	0.152036	0.128102	0.139548	0.00979847

## Sheet: Fig7B - TULIP v fPCN sfGFP
DH10B(lacI+) - TULIP vs fPCN vectors - sfGFP
Conditions	Replicate 1	Replicate 2	Replicate 3	Mean	StdDev
NonFP	192	196	189	192.333	2.86744
0.4_Cuma	3352.5	3363.5	2995.5	3237.17	170.943
0.8_Cuma	9546	9866	10163.5	9858.5	252.149
1.2_Cuma	23295.5	24768	23519	23860.8	647.921
1.6_Cuma	32626	35943	36515.5	35028.2	1714.59
2.0_Cuma	45471	49475	50125.5	48357.2	2058.03
2.4_Cuma	62358	65361.5	64939	64219.5	1327.53
3.0_Cuma	66448	69940.5	68933.5	68440.7	1467.78
4.0_Cuma	85799.5	90165	90688.5	88884.3	2191.75
5.0_Cuma	90184	90644.5	89668.5	90165.7	398.661
pTHSSe_42	4736	4644	4633	4671	46.1808
pTHSSe_43	6461.5	6768.5	6721.5	6650.5	135.014
pTHSSe_44	11078	11724	11593.5	11465.2	278.904
pTHSSe_45	21034.5	21785	21266	21361.8	313.795
pTHSSe_46	30386.5	31725	31307.5	31139.7	559.179
pTHSSe_47	49637.5	50606.5	51032	50425.3	583.537
pTHSSe_48	88929	88205	87544.5	88226.2	565.418
pTHSSe_49	129989	126351	131928	129422	2311.57

## Sheet: Fig7CD - TULIP v fPCN Toggle
DH10B(lacI+) - Genetic Toggle Switch on TULIP - Pre-wash - eGFP and mKate2								DH10B(lacI+) - Genetic Toggle Switch on fPCN vectors - Pre-wash - eGFP and mKate2
Conditions	Replicate 1	Replicate 2	Replicate 3	Mean	StdDev			Conditions	Replicate 1	Replicate 2	Replicate 3	Mean	StdDev
NonFP_Pre_eGFP	173	176	167	172	3.74166			NonFP_Pre_eGFP	173	176	167	172	3.74166
NonFP_Pre_mKate2	346	334	311	330.333	14.522			NonFP_Pre_mKate2	346	334	311	330.333	14.522
IPTG_Pre_0.4_Cuma_eGFP	1903	1867.5	1814	1861.5	36.581			IPTG_Pre_pTHSSe_42_fPCN_eGFP	3805	3703	3636	3714.67	69.4854
IPTG_Pre_0.4_Cuma_mKate2	327	326	325	326	0.816497			IPTG_Pre_pTHSSe_42_fPCN_mKate2	360	351	346	352.333	5.79272
IPTG_Pre_0.8_Cuma_eGFP	4815.5	4820.5	4562.5	4732.83	120.461			IPTG_Pre_pTHSSe_43_fPCN_eGFP	4659	4982	5043	4894.67	168.492
IPTG_Pre_0.8_Cuma_mKate2	339	338	322	333	9.53939			IPTG_Pre_pTHSSe_43_fPCN_mKate2	358	350	352	353.333	3.39935
IPTG_Pre_1.2_Cuma_eGFP	7951.5	8158.5	7931	8013.67	102.754			IPTG_Pre_pTHSSe_46_fPCN_eGFP	22811	22584	21198	22197.7	712.92
IPTG_Pre_1.2_Cuma_mKate2	356	370	374	366.667	7.71722			IPTG_Pre_pTHSSe_46_fPCN_mKate2	449.5	445	443	445.833	2.71825
IPTG_Pre_2.0_Cuma_eGFP	16105.5	15876.5	15317.5	15766.5	330.969			IPTG_Pre_pTHSSe_47_fPCN_eGFP	30204	30255.5	33828.5	31429.3	1696.6
IPTG_Pre_2.0_Cuma_mKate2	416	417	410	414.333	3.09121			IPTG_Pre_pTHSSe_47_fPCN_mKate2	570	576	576	574	2.82843
IPTG_Pre_2.4_Cuma_eGFP	27721.5	29674	28676	28690.5	797.171			IPTG_Pre_pTHSSe_48_fPCN_eGFP	57556.5	55789.5	57624	56990	849.329
IPTG_Pre_2.4_Cuma_mKate2	507	545	528	526.667	15.5421			IPTG_Pre_pTHSSe_48_fPCN_mKate2	657	664	692	671	15.1217
IPTG_Pre_3.0_Cuma_eGFP	32934.5	34580.5	33763	33759.3	671.982			aTc_Pre_pTHSSe_42_fPCN_eGFP	327	331	326.5	328.167	2.01384
IPTG_Pre_3.0_Cuma_mKate2	564	577	579	573.333	6.64998			aTc_Pre_pTHSSe_42_fPCN_mKate2	4029.5	3830	3940	3933.17	81.5887
IPTG_Pre_4.0_Cuma_eGFP	38419.5	41200	42236.5	40618.7	1611.59			aTc_Pre_pTHSSe_43_fPCN_eGFP	365	413	427	401.667	26.5497
IPTG_Pre_4.0_Cuma_mKate2	595	640	665	633.333	28.9636			aTc_Pre_pTHSSe_43_fPCN_mKate2	5552.5	6151	6457.5	6053.67	375.821
IPTG_Pre_5.0_Cuma_eGFP	45703.5	44203.5	45822	45243	736.628			aTc_Pre_pTHSSe_46_fPCN_eGFP	1339	1274	1257	1290	35.3365
IPTG_Pre_5.0_Cuma_mKate2	641	665	649	651.667	9.97775			aTc_Pre_pTHSSe_46_fPCN_mKate2	21357	21283	19829.5	20823.2	703.278
aTc_Pre_0.4_Cuma_eGFP	223	218	223.5	221.5	2.48328			aTc_Pre_pTHSSe_47_fPCN_eGFP	1604	1760	1941	1768.33	137.706
aTc_Pre_0.4_Cuma_mKate2	1616.5	1467.5	1506	1530	63.1519			aTc_Pre_pTHSSe_47_fPCN_mKate2	32797.5	34966.5	38486	35416.7	2344.03
aTc_Pre_0.8_Cuma_eGFP	359	377	374	370	7.87401			aTc_Pre_pTHSSe_48_fPCN_eGFP	2530	2757.5	2660	2649.17	93.1919
aTc_Pre_0.8_Cuma_mKate2	5768.5	5724.5	5825.5	5772.83	41.3468			aTc_Pre_pTHSSe_48_fPCN_mKate2	51501	54105.5	52272.5	52626.3	1092.32
aTc_Pre_1.2_Cuma_eGFP	688	745	762	731.667	31.6474
aTc_Pre_1.2_Cuma_mKate2	12284.5	12760	12865	12636.5	252.566
aTc_Pre_2.0_Cuma_eGFP	1356	1421	1457	1411.33	41.7958
aTc_Pre_2.0_Cuma_mKate2	24290	24584	25122.5	24665.5	344.718
aTc_Pre_2.4_Cuma_eGFP	1832.5	2054	2050.5	1979	103.601
aTc_Pre_2.4_Cuma_mKate2	34431	35962	36609.5	35667.5	913.423
aTc_Pre_3.0_Cuma_eGFP	2015.5	2321.5	2221	2186	127.352
aTc_Pre_3.0_Cuma_mKate2	39972.5	43139.5	41890.5	41667.5	1302.5
aTc_Pre_4.0_Cuma_eGFP	1899.5	2203	2244	2115.5	153.649
aTc_Pre_4.0_Cuma_mKate2	39811.5	42427	43144.5	41794.3	1432.35
aTc_Pre_5.0_Cuma_eGFP	1945	2344	2342	2210.33	187.621
aTc_Pre_5.0_Cuma_mKate2	42772.5	47372	46397.5	45514	1978.94
DH10B(lacI+) - Genetic Toggle Switch on TULIP - Post-wash - eGFP and mKate2								DH10B(lacI+) - Genetic Toggle Switch on fPCN vectors - Post-wash - eGFP and mKate2
Conditions	Replicate 1	Replicate 2	Replicate 3	Mean	StdDev			Conditions	Replicate 1	Replicate 2	Replicate 3	Mean	StdDev
NonFP_Post_eGFP	167	169	171	169	1.63299			NonFP_Post_eGFP	167	169	171	169	1.63299
NonFP_Post_mKate2	342	329	329	333.333	6.12826			NonF_Post_mKate2	342	329	329	333.333	6.12826
IPTG_Post_0.4_Cuma_eGFP	356	335	250	313.667	45.8282			IPTG_Post_pTHSSe_42_fPCN_eGFP	351	319	324	331.333	14.0554
IPTG_Post_0.4_Cuma_mKate2	388	387	367	380.667	9.67241			IPTG_Post_pTHSSe_42_fPCN_mKate2	422	472	518	470.667	39.2032
IPTG_Post_0.8_Cuma_eGFP	1846	2298	1837	1993.67	215.228			IPTG_Post_pTHSSe_43_fPCN_eGFP	523	675	571	589.667	63.442
IPTG_Post_0.8_Cuma_mKate2	324	337.5	330	330.5	5.52268			IPTG_Post_pTHSSe_43_fPCN_mKate2	362	339	335	345.333	11.8977
IPTG_Post_1.2_Cuma_eGFP	5224.5	5295.5	5333	5284.33	44.9932			IPTG_Post_pTHSSe_46_fPCN_eGFP	7340.5	8153	6485	7326.17	681.034
IPTG_Post_1.2_Cuma_mKate2	337	335	336	336	0.816497			IPTG_Post_pTHSSe_46_fPCN_mKate2	375	380	359.5	371.5	8.72735
IPTG_Post_2.0_Cuma_eGFP	10104.5	11046	11098	10749.5	456.578			IPTG_Post_pTHSSe_47_fPCN_eGFP	10328	10063	15782.5	12057.8	2635.96
IPTG_Post_2.0_Cuma_mKate2	339	358	355	350.667	8.34			IPTG_Post_pTHSSe_47_fPCN_mKate2	377	373	385	378.333	4.98888
IPTG_Post_2.4_Cuma_eGFP	18618	17761	21740	19373	1709.9			IPTG_Post_pTHSSe_48_fPCN_eGFP	33090.5	34815.5	39830.5	35912.2	2858.78
IPTG_Post_2.4_Cuma_mKate2	365	361	376	367.333	6.3421			IPTG_Post_pTHSSe_48_fPCN_mKate2	430	420	484	444.667	28.1109
IPTG_Post_3.0_Cuma_eGFP	17025	17923	22506.5	19151.5	2400.5			aTc_Post_pTHSSe_42_fPCN_eGFP	313	338	337	329.333	11.5566
IPTG_Post_3.0_Cuma_mKate2	356	346	367	356.333	8.57645			aTc_Post_pTHSSe_42_fPCN_mKate2	3603	4323	4097	4007.67	300.65
IPTG_Post_4.0_Cuma_eGFP	26145	25059.5	29458.5	26887.7	1871.09			aTc_Post_pTHSSe_43_fPCN_eGFP	376	420	436.5	410.833	25.5354
IPTG_Post_4.0_Cuma_mKate2	400	383	421	401.333	15.5421			aTc_Post_pTHSSe_43_fPCN_mKate2	5307	5731	6151	5729.67	344.563
IPTG_Post_5.0_Cuma_eGFP	30495.5	24213.5	30385	28364.7	2935.66			aTc_Post_pTHSSe_46_fPCN_eGFP	1304	1395	1358	1352.33	37.3661
IPTG_Post_5.0_Cuma_mKate2	433	407.5	410	416.833	11.477			aTc_Post_pTHSSe_46_fPCN_mKate2	19302	20361.5	18510	19391.2	758.497
aTc_Post_0.4_Cuma_eGFP	231	220	213	221.333	7.4087			aTc_Post_pTHSSe_47_fPCN_eGFP	1754	1845	2448	2015.67	307.955
aTc_Post_0.4_Cuma_mKate2	1578.5	1160	1080	1272.83	218.593			aTc_Post_pTHSSe_47_fPCN_mKate2	33910	34337	45918	38055	5562.71
aTc_Post_0.8_Cuma_eGFP	507	508	530	515	10.6145			aTc_Post_pTHSSe_48_fPCN_eGFP	3828	3474	3301	3534.33	219.336
aTc_Post_0.8_Cuma_mKate2	7907.5	7708	8089.5	7901.67	155.801			aTc_Post_pTHSSe_48_fPCN_mKate2	75663	65172	66927	69254	4588.13
aTc_Post_1.2_Cuma_eGFP	1137	1161	1128	1142	13.9284
aTc_Post_1.2_Cuma_mKate2	17162	17346.5	16987.5	17165.3	146.58
aTc_Post_2.0_Cuma_eGFP	2020	1981.5	2027.5	2009.67	20.1508
aTc_Post_2.0_Cuma_mKate2	32863.5	29900	29447.5	30737	1514.97
aTc_Post_2.4_Cuma_eGFP	2713	2778.5	2782	2757.83	31.7341
aTc_Post_2.4_Cuma_mKate2	41008	40174.5	48587	43256.5	3784.56
aTc_Post_3.0_Cuma_eGFP	2741	2647.5	2746	2711.5	45.3008
aTc_Post_3.0_Cuma_mKate2	42979.5	38834	48639	43484.2	4018.75
aTc_Post_4.0_Cuma_eGFP	2930	3044	3134	3036	83.4745
aTc_Post_4.0_Cuma_mKate2	44494	48646.5	49897.5	47679.3	2309.55
aTc_Post_5.0_Cuma_eGFP	2869	3146	3036	3017	113.88
aTc_Post_5.0_Cuma_mKate2	50090.5	52080.5	53187.5	51786.2	1281.36

[truncated: 3 more sheets: Fig8A - CRISPRi, Fig8B - CRISPRi-Van, Fig8C - CRISPRi-Lux]
